# Supplementary material for: Peptidoglycan-reshuffling proteins SCO0954, SCO1758, SCO4439, and SCO4440 modulate the formation of wall-deficient cells in Streptomyces coelicolor under hyperosmotic sucrose stress
Source: Sci Rep. 2025 Sep 1;15:32112. doi: 10.1038/s41598-025-15457-z (PMC12402492; doi:10.1038/s41598-025-15457-z)
Supplement: Supplementary file 1 — Supplementary Table S1 [file 41598_2025_15457_MOESM1_ESM.xls]

## Sheet: wt16h vs ftsZ mutant
Supplementary Table S1: Quantitative data of the FtsZ mutant transcriptome (collected from a 24-hour GYM solid culture) compared to the wild-type strain at 16 and 72 hours of growth on GYM cultures. Averaged transcript abundances (from two biological replicates) are presented as log2 (FtsZ mutant/Wt).
The SCO0954 transcript abundance is highlighted in yellow.
Transcripts showing significant differences (q-value lower or equal than 0.05) are shown.
SCO	PROTEIN	DESCRIPTION	Gene	ftsZ mutant	wt 16h	log2 (wt/ftsZ mutant)	p_value	q_value	significant
SCO0061	Q9S1T1		SCJ4.42c	366.973	27.3926	-3.74382	5e-05	0.0053993	yes
SCO0087	Q9RI88		SCJ11.16c	64.5643	14.7101	-2.13393	0.00235	0.0461986	yes
SCO0162	Q9RJ03	putative nitroreductase from putative redox stress response cluster	SCJ1.11	4.5476	69.2822	3.92931	5e-05	0.0053993	yes
SCO0167	Q9RIZ8	Uncharacterized protein	SCJ1.16c	16.3945	250.726	3.93482	5e-05	0.0053993	yes
SCO0168	Q9RIZ7	Transcriptional regulator from putative redox stress response cluster	SCJ1.17	15.1789	273.376	4.17075	5e-05	0.0053993	yes
SCO0169	Q9RIZ6	Putative Cystathionine ?-synthase from putative redox stress response cluster	SCJ1.18	11.878	293.597	4.62747	5e-05	0.0053993	yes
SCO0170	Q9RIZ5	Putative Cystathionine ?-synthase from putative redox stress response cluster	SCJ1.19c	12.9802	84.2966	2.69916	0.00205	0.0431795	yes
SCO0174	Q9RIZ1	Putative DNA-binding protein	SCJ1.23c	30.5629	707.52	4.53292	5e-05	0.0053993	yes
SCO0179	Q9RIY6	Putative zinc-containing dehydrogenase	SCJ1.28c	11.639	160.126	3.78217	5e-05	0.0053993	yes
SCO0180	Q9RIY5	Usp: Universal stress protein family	SCJ1.29c	6.6151	52.8209	2.99728	0.00235	0.0461986	yes
SCO0181	Q9RIY4	Uncharacterized protein with UspA stress domain	SCJ1.30c	13.7072	142.072	3.37362	5e-05	0.0053993	yes
SCO0194	Q9RI52	putative sigma factor	SCJ12.06	351.588	22.3388	-3.97626	0.0001	0.00881264	yes
SCO0195	Q9RI51	putative lipoprotein	SCJ12.07	247.682	29.6688	-3.06147	0.0004	0.0191675	yes
SCO0199	Q9RI47	Alcohol dehydrogenase	SCJ12.11c	14.8416	106.305	2.8405	0.00065	0.024671	yes
SCO0200	Q9RI46	Stress protein family	SCJ12.12c	16.0598	512.02	4.99467	5e-05	0.0053993	yes
SCO0201	Q9RI45	Hypothetical protein	SCJ12.13c	6.17796	196.298	4.98978	5e-05	0.0053993	yes
SCO0204	Q9RI42	LuxR family two-component response regulator	SCJ12.16c	24.9448	202.942	3.02425	0.00015	0.0115005	yes
SCO0210	Q9RI38	Uncharacterized protein	SCJ12.22	6.24782	69.7555	3.48088	0.00175	0.0404134	yes
SCO0212	Q9RI36		SCJ12.24c	11.4543	166.423	3.8609	0.0003	0.0165475	yes
SCO0216	Q9RI32	Nitrate reductase alpha chain NarG2	narG2	24.0641	663.407	4.78494	0.0004	0.0191675	yes
SCO0222	Q9S1R9	acetyltransferase	SCJ9A.01	597.592	100.457	-2.57258	0.00065	0.024671	yes
SCO0226	Q9S1R5	Hypothetical protein	SCJ9A.05c	387.223	64.1626	-2.59336	0.00015	0.0115005	yes
SCO0244	Q9S1P7	Putative secreted protein	SCJ9A.23	441.348	48.8211	-3.17634	5e-05	0.0053993	yes
SCO0257	Q9S2E3	Predicted metal-dependent hydrolase	SCF20.03	130.574	8.87931	-3.87828	5e-05	0.0053993	yes
SCO0277	Q9S2D6	Uncharacterized protein	SCF85.05c	363.689	85.9069	-2.08186	0.00055	0.0226712	yes
SCO0304	Q9RL13	hypothetical protein SC5G9.13c	SC5G9.13c	0	11.4932		0.0003	0.0165475	yes
SCO0330	Q9RK49		fabG	1810.76	164.172	-3.46332	0.00025	0.0155833	yes
SCO0374	Q9RJT6	ABC transporter	SCF41.33	8.41313	59.702	2.82707	0.0001	0.00881264	yes
SCO0381	Q9RJK7	Deoxysugar synthase	SCF62.07	30.9664	138.049	2.15641	0.0006	0.0237124	yes
SCO0382	Q9RJK6	Deoxysugar synthase	SCF62.08	17.8471	115.572	2.69503	0.0001	0.00881264	yes
SCO0408	Q9RJS8	Probable methyltransferase	SCF51.07	375.24	47.3276	-2.98706	5e-05	0.0053993	yes
SCO0500	Q9RK06	Uncharacterized protein(coelichelin biosynthesis)	SCF34.19c	4341.26	888.402	-2.28883	0.00025	0.0155833	yes
SCO0526	Q9RK83	Possible oxidoreductase	SCF11.06	107.231	19.4655	-2.46173	0.00105	0.0322014	yes
SCO0622	Q9RD60	Putative tetR-family transcriptional regulator	SCF56.06	149.785	34.9488	-2.09957	0.00265	0.0490762	yes
SCO0623	Q9RD59	Putative membrane transport protein	SCF56.07	109.297	27.2247	-2.00526	0.0008	0.0277538	yes
SCO0640	Q9RD43	predicted transcriptional regulator	SCF56.24c	366.228	86.5458	-2.0812	0.00125	0.0339849	yes
SCO0641	Q8CK50	tellurium resistance protein	SCF56.25	1628.74	238.037	-2.7745	0.0012	0.033456	yes
SCO0642	Q9RJC2	Hypothetical protein	SCF91.02c	122.637	27.1016	-2.17795	0.00085	0.028709	yes
SCO0644	Q9RJC0	Putative membrane protein	SCF91.04c.	52.9827	642.052	3.5991	0.00015	0.0115005	yes
SCO0698	Q9L2K6		SCF42.08c	18.6612	249.177	3.73906	0.00065	0.024671	yes
SCO0703	Q7AKR7	OrfD	SCF42.13	2130.08	389.785	-2.45016	0.00115	0.0331468	yes
SCO0742	Q9ZNB0		3SC5B7.20	82.4953	23.997	-1.78146	0.00275	0.0499627	yes
SCO0774	Q9EWS4	Cytochrome P450	3SCF60.06c	14.7197	85.4447	2.53724	0.0008	0.0277538	yes
SCO0826	Q9XA99		SCF43A.16	63.9085	5.99035	-3.4153	0.001	0.0314221	yes
SCO0837	Q9XA88		SCF43A.27c	20.4033	0		0.0025	0.0473272	yes
SCO0863	Q9RCU8	Uncharacterized iron-regulated membrane protein	SCM2.16c	232.733	34.8877	-2.73788	0.0003	0.0165475	yes
SCO0868	Q9RD41		SCM1.01c	300.25	61.3632	-2.29072	0.00155	0.0380893	yes
SCO0869	Q9RD40	Possible anti-sigma factor antagonist	SCM1.02c	518.36	85.0946	-2.60682	0.0006	0.0237124	yes
SCO0930	Q9RCY0	Putative lipoprotein	SCM10.18c	19.651	384.365	4.2898	5e-05	0.0053993	yes
SCO0954	Q9RIV2	acetyltransferase	SCM11.09c	392.055	104.905	-1.90197	0.00205	0.0431795	yes
SCO0957	Q9RIU9	Putative oxidoreductase	SCM11.12c	964.013	136.563	-2.81949	0.00085	0.028709	yes
SCO0978	P58286	Aspartate alpha-decarboxylase	panD	1303.53	237.066	-2.45907	0.00165	0.0394098	yes
SCO0985	Q93J59	5-methyltetrahydropteroyltriglutamate--homocysteine methyltransferase (EC 2 1 1 14)	metE	70.501	358.014	2.3443	0.00125	0.0339849	yes
SCO0999	Q7AKR0	Iron/manganese superoxide dismutases	2SCG2.12c	491.464	85.9404	-2.51568	0.0003	0.0165475	yes
SCO1113	Q9EX13	Uncharacterized protein	2SCG38.06	8.53026	62.1974	2.86619	0.00055	0.0226712	yes
SCO1121	Q9EX05		2SCG38.14	83.4723	454.292	2.44425	0.00065	0.024671	yes
SCO1123	Q9EX03	Hypothetical protein	2SCG38.16	374.367	90.1281	-2.0544	0.00205	0.0431795	yes
SCO1153	Q9KZJ2	Acyl-CoA thioesterase II	SCG8A.07	192.897	54.8719	-1.81369	0.0025	0.0473272	yes
SCO1174	Q9RJZ6	Aldehyde dehydrogenase	SCG11A.05	8.13004	85.6928	3.39784	5e-05	0.0053993	yes
SCO1178	Q9RJZ2	hypothetical protein regulated by SoxR	SCG11A.09c	18.1901	135.959	2.90195	0.00215	0.044075	yes
SCO1196	Q9RJX4		SCG11A.27c	22.3086	149.829	2.74764	0.00025	0.0155833	yes
SCO1239	Q9FCC8		2SCG1.14	0	14.0303		0.00055	0.0226712	yes
SCO1291	Q93IX9	hypothetical protein	SCBAC36F5.02	14.5081	65.9714	2.18498	0.002	0.0429524	yes
SCO1293	Q93IX7	putative acetyltransferase	SCBAC36F5.04	14.3804	86.2163	2.58386	0.00015	0.0115005	yes
SCO1345	Q9K3Y8	Putative 3-oxoacyl-[acyl-carrier protein] reductase	fabG	1810.76	164.172	-3.46332	0.00025	0.0155833	yes
SCO1356	Q9K3X8	Putative iron sulphur protein (Putative secreted protein)	2SCG61.38	15.2687	142.5	3.22232	0.00075	0.0268703	yes
SCO1357	Q9K3X7		2SCG61.39	13.7987	140.726	3.35028	0.0011	0.0325625	yes
SCO1421	Q9RKY0	RNA polymerase-binding protein RbpA	SC6D7.18c	3657.5	605.024	-2.59579	0.00245	0.0470781	yes
SCO1444	Q9L115	chitinase	SCL6.01	5.36789	23.9319	2.15651	0.00235	0.0461986	yes
SCO1490	Q9KXR0	Transcription antitermination protein NusB	nusB	768.234	193.423	-1.98978	0.00215	0.044075	yes
SCO1505	Q9KXP5	30S ribosomal protein S4	rpsD	4616.59	723.063	-2.67464	0.0023	0.0459221	yes
SCO1530	Q9L279	Uncharacterized protein	SCL2.20c	320.016	60.2803	-2.40839	0.0002	0.0138144	yes
SCO1540	Q9L269	Putative membrane protein	SCL2.30c	1157.26	197.13	-2.55349	0.0008	0.0277538	yes
SCO1556	Q9L1C6	Acetyltransferase	SCL11.12c	415.789	91.1777	-2.1891	0.00165	0.0394098	yes
SCO1557	Q9L1C5	Lipoprotein	SCL11.13c	2154.4	248.476	-3.11611	0.0004	0.0191675	yes
SCO1565	Q8CJI8	glycerophosphoryl diester phosphodiesterase	SCL11.21c	58.1257	261.933	2.17195	0.0018	0.0409513	yes
SCO1566	Q9L1B5	acyltransferase	SCL24.02	283.651	67.7938	-2.06489	0.00155	0.0380893	yes
SCO1573	Q9L1A8	Putative oxidoreductase (Putative membrane protein)	SCL24.09	18.2655	76.9058	2.07397	0.0017	0.039859	yes
SCO1599	O88059	50S ribosomal protein L35	rpmI	9111.67	1799.14	-2.34041	0.00135	0.0355686	yes
SCO1601	O88061	hypothetical protein	SCI35.23	382.12	74.7435	-2.354	0.00225	0.0455165	yes
SCO1613	O88070	Putative glutamine synthetase	SCI35.35c	17.967	137.464	2.93563	0.00215	0.044075	yes
SCO1626	Q9RJ75	Cytochrome P450	SCI41.09c	14.3459	154.353	3.42752	0.00045	0.0204151	yes
SCO1627	Q9RJ74	putative ATP-GTP binding protein	cvnD9	15.6351	223.093	3.83478	5e-05	0.0053993	yes
SCO1630	Q9RJ71	RarA homologue	cvnA9	11.539	149.394	3.69453	5e-05	0.0053993	yes
SCO1638	Q9RJ63	FKBP_C. FKBP-type peptidyl-prolyl cis-trans isomerase	fkbP	944.836	217.138	-2.12145	0.00145	0.0366903	yes
SCO1649	O87593	Putative ferredoxin	SCI41.32	256.346	29.0105	-3.14345	0.00235	0.0461986	yes
SCO1655	Q9RJ53	ABC-type dipeptide transport system lipoprotein oligopeptide binding protein	SCI41.38c	2371.69	276.199	-3.10214	0.0022	0.0448601	yes
SCO1659	P19255	Putative glycerol uptake facilitator protein	glpF	181.01	47.1176	-1.94173	0.0015	0.0372184	yes
SCO1674	Q9AD93	ChpC	SCI52.16c	26.3591	124.038	2.23441	0.001	0.0314221	yes
SCO1675	Q9AD92	chaplin H	SCI52.17c	649.737	4490.33	2.78889	0.0001	0.00881264	yes
SCO1776	Q9S224	CTP synthetase	pyrG	750.264	115.915	-2.69433	0.00215	0.044075	yes
SCO1814	Q9S275	Enoyl-(acyl carrier protein) reductase	inhA	1447.69	138.388	-3.38696	0.0005	0.0217813	yes
SCO1815	Q9S274	3-oxacyl-(ACP) reductase. Ketoacyl-acyl-carrier-protein	fabG	1810.76	164.172	-3.46332	0.00025	0.0155833	yes
SCO1860	Q93RW6	Hypothetical protein	SCI39.07c	18.7116	88.8723	2.2478	0.00125	0.0339849	yes
SCO1897	Q9X9X5		SCI7.15	20.1849	124.431	2.624	0.00115	0.0331468	yes
SCO1902	Q9X9X0	hypothetical protein	SCI7.20	64.4874	469.91	2.8653	5e-05	0.0053993	yes
SCO1904	Q9X9W8		SCI7.22c	190.827	44.245	-2.10868	0.0024	0.0465843	yes
SCO1934	Q9XAC2	putative cytochrome oxidase assembly factor	SCC22.16c	744.976	126.964	-2.55278	0.0003	0.0165475	yes
SCO1944	Q9Z521		secG	988.534	262.33	-1.91391	0.0022	0.0448601	yes
SCO1947	Q9Z518	Glyceraldehyde-3-phosphate dehydrogenase	gap1	35234.3	3336.05	-3.40077	0.0024	0.0465843	yes
SCO1963	Q9Z503	Putative integral membrane export protein	SCC54.23c	310.589	24.9418	-3.63837	5e-05	0.0053993	yes
SCO1968	Q93JJ3	Putative secreted hydrolase	SC3C9.03	63.5069	256.194	2.01225	0.0019	0.0422241	yes
SCO2013	Q9S2J0	Putative two-component system response regulator	SC7H2.27c	683.359	104.836	-2.70451	0.00015	0.0115005	yes
SCO2041	Q9S2U4		SC4G6.10c	946.206	212.047	-2.15777	0.002	0.0429524	yes
SCO2067	Q9S2S3	Thioredoxin_like. Protein Disulfide Oxidoreductases	SC4G6.36	1012.36	174.15	-2.53931	0.0018	0.0409513	yes
SCO2082	P45500	Cell division protein FtsZ	ftsZ	417.804	11.7311	-5.15442	5e-05	0.0053993	yes
SCO2089	Q9S2W7	putative UDP-N-acetylmuramoylalanyl-D-glutamate-2.6-diaminopimelate ligase	murE	256.093	63.5946	-2.00969	0.0026	0.04862	yes
SCO2169	Q9S2R7	Hypothtetical protein	SC5F7.32	453.877	89.629	-2.34026	0.00075	0.0268703	yes
SCO2189	Q9S2P7	acetyltransferase	SC5F7.12c	242.754	50.3547	-2.2693	0.00095	0.0307327	yes
SCO2205	Q9KZ29	hypothetical protein	SC3H12.13c	211.419	964.762	2.19006	0.00275	0.0499627	yes
SCO2207	Q7AKP5	Hypothetical secreted protein	SC10B7.02	46.4481	189.695	2.02999	0.0011	0.0325625	yes
SCO2210	Q7AKP2	Glutamine synthetase (EC 6 3 1 2)	glnII	178.131	44.6284	-1.9969	0.0011	0.0325625	yes
SCO2217	Q9KZ20	Putative secreted protein	SC10B7.12	94.7504	2215.26	4.5472	5e-05	0.0053993	yes
SCO2228	Q9KZ09	Alpha-glucosidase	aglA	141.246	36.7808	-1.94118	0.00245	0.0470781	yes
SCO2229	Q9KZ08	Putative maltose permease	malG	268.796	32.7837	-3.03546	5e-05	0.0053993	yes
SCO2230	Q9KZ07	maltose permease	malF	585.393	46.1188	-3.66598	5e-05	0.0053993	yes
SCO2231	Q7AKP1	Maltose-binding protein. Bacterial periplasmic transport systems	malE	1753.7	120.913	-3.85836	0.0001	0.00881264	yes
SCO2232	P72396	maltose operon transcriptional repressor	malR	292.365	49.6	-2.55936	0.00015	0.0115005	yes
SCO2300	Q9L013	Uncharacterized protein	SCC30.08c	525.733	112.966	-2.21845	0.00105	0.0322014	yes
SCO2345	Q9KY45	Putative peptidodoglycan-binding membrane protein	SCC8A.03	279.666	70.1156	-1.9959	0.00195	0.0428385	yes
SCO2346	Q9KY44	Hydrolase	SCC8A.04c	155.248	34.3905	-2.17449	0.00175	0.0404134	yes
SCO2363	Q9KY27	Putative ATP/GTP-binding protein	SCC8A.21c	125.033	34.1618	-1.87185	0.00205	0.0431795	yes
SCO2387	Q7AKN9	ACP S-malonyltransferase	fabD	1138.19	151.075	-2.9134	0.0005	0.0217813	yes
SCO2388	P72392	3-oxoacyl-(acyl carrier protein) synthase III	fabH	2096.45	238.025	-3.13876	0.0005	0.0217813	yes
SCO2389	Q7AKN8	Acyl carrier protein (ACP)	acpP	7246.6	660.617	-3.45542	0.0003	0.0165475	yes
SCO2390	Q9RDP7	3-oxoacyl-(ACP) synthase II	fabF	770.391	148.503	-2.3751	0.00165	0.0394098	yes
SCO2404	Q9RDN3	Sugar-binding receptor	SC4A7.32	56.4555	510.721	3.17735	5e-05	0.0053993	yes
SCO2407	Q9RDN0	Aldose 1-epimerase	SC4A7.35	26.1223	169.837	2.70079	0.0001	0.00881264	yes
SCO2408	Q9RDM9		SC4A7.36	8.30158	67.8343	3.03056	5e-05	0.0053993	yes
SCO2460	Q9L086		SCC24.31c	258.988	37.0877	-2.80387	0.00055	0.0226712	yes
SCO2520	Q9L2G3	Hypothetical protein	SCC121.23c	34.6493	135.813	1.97072	0.00205	0.0431795	yes
SCO2539	Q9RDF2	Era-like GTP-binding protein	era	475.108	114.256	-2.05598	0.0019	0.0422241	yes
SCO2572	Q9RDL4	Possible integral membrane protein	SCC123.10	18.3921	77.2061	2.06963	0.0015	0.0372184	yes
SCO2579	Q9RDK7	Probable nicotinate-nucleotide adenylyltransferase (EC 2 7 7 18)	nadD	278.383	50.8775	-2.45197	0.00025	0.0155833	yes
SCO2591	Q9L1I5	Putative secreted protein	SCC88.02	1405.68	136.076	-3.36878	0.001	0.0314221	yes
SCO2595	P95722	GTPase ObgE	obgE	203.611	44.9774	-2.17854	0.0006	0.0237124	yes
SCO2596	Q9L1I1	50S ribosomal protein L27	rpmA	1513.14	363.836	-2.05618	0.00215	0.044075	yes
SCO2604	Q9L1H3	Putative secreted protein	SCC88.15c	221.54	44.5266	-2.31483	0.0004	0.0191675	yes
SCO2630	Q9L203	putative biotin synthase	SC8E4.05c	132.079	27.7253	-2.25212	0.0012	0.033456	yes
SCO2633	O51917	Iron/manganese superoxide dismutases	SC8E4A.03	3253.25	24.0988	-7.07678	5e-05	0.0053993	yes
SCO2682	Q9KYJ0	Putative membrane protein	SCC61A.03c	1503.96	145.567	-3.36901	0.0003	0.0165475	yes
SCO2719	Q9L1J7	RdlB	SCC46.04	30.34	228.473	2.91273	0.00145	0.0366903	yes
SCO2766	Q9RDG2	putative secreted ribonuclease	SCC57A.37	18.5329	105.173	2.50461	0.0008	0.0277538	yes
SCO2788	Q9L066	hypothetical protein	SCC105.19	3099.34	333.614	-3.21571	5e-05	0.0053993	yes
SCO2789	Q9L065	Glucosamine-fructose-6-phosphate aminotransferase	glmS2	615.65	89.0932	-2.78872	0.00075	0.0268703	yes
SCO2795	Q9F3I6	Putative sugar binding secreted protein	2SCC13.03	139.251	33.4083	-2.05941	0.00105	0.0322014	yes
SCO2878	Q9KZS3		SCE6.15	41.4497	386.129	3.21965	5e-05	0.0053993	yes
SCO2879	Q9KZS2	Putative membrane protein	cvnA12	12.9587	94.3784	2.86453	5e-05	0.0053993	yes
SCO2884	Q9KZR7	Cytochrome P450 [Streptomyces coelicolor A3(2)]	SCE6.21	34.0674	227.318	2.73825	0.0006	0.0237124	yes
SCO2899	Q9KZQ4	10 kDa chaperonin	SCE6.36c	952.763	195.998	-2.28128	0.0008	0.0277538	yes
SCO2910	Q9S2H1	Cysteine synthase	SCE19A.10c	205.816	52.665	-1.96644	0.00145	0.0366903	yes
SCO2911	Q9S2H0	Hypothetical protein	SCE19A.11c	2524.8	187.907	-3.74808	5e-05	0.0053993	yes
SCO2913	Q9S2G8	Hypothetical protein	SCE19A.13c	1151.54	210.029	-2.4549	0.0003	0.0165475	yes
SCO2914	Q9S2G7	Putative amino acid permease	SCE19A.14c	484.352	46.0934	-3.39342	5e-05	0.0053993	yes
SCO2927	Q9S2F4	4-hydroxyphenylpyruvate dioxygenase	SCE19A.27c	39.9729	241.8	2.59672	5e-05	0.0053993	yes
SCO2949	Q9L1U5	MurA. UDP-N-acetylglucosamine 1-carboxyvinyltransferase	murA	269.976	62.0244	-2.12193	0.0014	0.0362628	yes
SCO2953	Q9L1U2	hypothetical protein	SCE59.12c	14.1965	125.132	3.13984	0.0003	0.0165475	yes
SCO2954	Q9L1U1	RNA polymerase sigma factor SigU	SCE59.13c	53.9994	1071.97	4.31117	5e-05	0.0053993	yes
SCO3030	Q9KZL4	Hypothetical protein	SCE34.11c	411.999	83.0212	-2.31109	0.001	0.0314221	yes
SCO3064	Q9KZ81	putative peptide transporter	SCE25.05	475.822	90.8015	-2.38964	0.0021	0.0438711	yes
SCO3067	Q9RIS6	anti anti sigma factor	SCE25.08c	2217.27	531.35	-2.06105	0.00275	0.0499627	yes
SCO3117	Q9F2N3	Hypothetical protein	SCE41.26	1143.07	197.807	-2.53075	0.00045	0.0204151	yes
SCO3118	Q9F2N2	hypothetical protein	SCE41.27	228.881	47.6997	-2.26255	0.0015	0.0372184	yes
SCO3123	Q9K3U0	Ribose-phosphate pyrophosphokinase. Pentose phosphate pathway	prsA2	1699.82	208.398	-3.02797	0.00095	0.0307327	yes
SCO3124	Q9K3T9	50S ribosomal protein L25/general stress protein Ctc	SCE66.03	5845.84	670.548	-3.124	0.00265	0.0490762	yes
SCO3125	Q9K3T8	Peptidyl-tRNA hydrolase (PTH) (EC 3 1 1 29)	pth	254.647	61.7978	-2.04287	0.00145	0.0366903	yes
SCO3161	Q9RKC6	Putative ABC transporter ATP-binding protein (EC 3 6 3 -)	SCE87.12	281.992	57.0455	-2.30547	0.0006	0.0237124	yes
SCO3167	Q9RKC0	TetR family transcriptional regulator	SCE87.18c	473.488	84.9481	-2.47867	0.0002	0.0138144	yes
SCO3187	Q9KYV8	Uncharacterized protein	SCE22.04	642.966	119.917	-2.42271	0.0009	0.0300013	yes
SCO3275	Q9X8E8	merR family transcriptional regulator	SCE39.25c	616.229	105.938	-2.54024	0.00015	0.0115005	yes
SCO3288	Q9X880	Possible integral membrane protein	SCE15.05	11.854	5313.62	8.80818	5e-05	0.0053993	yes
SCO3289	Q9X881	Large membrane protein	SCE15.06	37.9242	4416.83	6.86375	5e-05	0.0053993	yes
SCO3299	Q9X891	Uncharacterized protein	SCE15.16c	824.155	101.22	-3.02542	0.0003	0.0165475	yes
SCO3300	Q9X892	Putative secreted serine-rich protein	SCE15.17	216.089	55.0606	-1.97253	0.00135	0.0355686	yes
SCO3323	Q9WX11	BldN	SCE68.21	389.132	2137.61	2.45767	0.00205	0.0431795	yes
SCO3374	Q9X8N0	hypothetical proline-rich protein	SCE94.25	393.651	59.6083	-2.72333	0.0001	0.00881264	yes
SCO3375	Q9X8N1	Putative Lsr2-like protein	SCE94.26c	1580.56	332.713	-2.24808	0.00035	0.0181314	yes
SCO3403	Q9X8I3	GTP cyclohydrolase I	folE	283.313	41.9141	-2.75689	0.0001	0.00881264	yes
SCO3405	Q9X8I5	Hypoxanthine phosphoribosyltransferase	hprT	933.374	218.788	-2.09292	0.0025	0.0473272	yes
SCO3409	Q9X8I9	Inorganic pyrophosphatase	ppa	12093	1379.73	-3.13172	0.00165	0.0394098	yes
SCO3429	Q9X8K8	50S ribosomal protein L28 rpmB	rpmB	3695.92	820.399	-2.17154	0.002	0.0429524	yes
SCO3473	Q9RKG4		SCE65.09c	28.0208	198.552	2.82494	0.0004	0.0191675	yes
SCO3474	Q9RKG3	Putative sugar kinase	SCE65.10c	65.7338	473.598	2.84896	0.0014	0.0362628	yes
SCO3475	Q9RKG2		SCE65.11c	94.435	693.604	2.87672	0.00095	0.0307327	yes
SCO3480	Q9RKF7	Putative racemase	SCE65.16c	81.9114	806.314	3.29921	0.00075	0.0268703	yes
SCO3481	Q9RKF6	Uncharacterized protein	SCE65.17c	115.444	1139.05	3.30256	0.001	0.0314221	yes
SCO3482	Q9RKF5		SCE65.18c	40.2549	843.765	4.3896	5e-05	0.0053993	yes
SCO3484	Q9RKF3	Putative secreted sugar-binding protein (ABC transport system)	SCE65.20c	47.1432	1060.46	4.4915	5e-05	0.0053993	yes
SCO3486	Q9RKF1	Putative aldehyde dehydrogenase	SCE65.22	63.8236	666.547	3.38455	0.00035	0.0181314	yes
SCO3487	Q9RKF0	Hydrolase	SCE65.23	92.7226	2911.68	4.97279	0.00025	0.0155833	yes
SCO3579	Q9S2B9	WblA	SCH17.13c	820.045	5088.42	2.63344	0.00045	0.0204151	yes
SCO3581	Q9X934	Hypothetical protein	SCH66.02c	1214.95	306.045	-1.98909	0.00275	0.0499627	yes
SCO3647	Q9X8R4	Uncharacterized protein	SCH10.25c	610.473	141.139	-2.11281	0.00085	0.028709	yes
SCO3677	Q9X8V9	purine phosphoribosyltransferase	SCH35.47	1536.41	269.613	-2.5106	0.00145	0.0366903	yes
SCO3678	Q9X8W0	Deoxycytidine triphosphate deaminase (dCTP deaminase) (EC 3 5 4 13)	dcd	1148.32	154.998	-2.88919	0.0003	0.0165475	yes
SCO3716	Q9X8Z8	Potassium-transporting ATPase C chain (EC 3 6 3 12)	SCH35.08	141.039	27.4672	-2.36031	0.00115	0.0331468	yes
SCO3731	Q9L0X3	Cold-shock protein	SCH22A.09	14999.4	1362.43	-3.46065	0.0001	0.00881264	yes
SCO3748	Q7AKL2	Cold shock protein	f40	5195.94	847.203	-2.61661	0.0001	0.00881264	yes
SCO3790	Q9F2J1	Uncharacterized protein	SCH63.37c	53.667	249.253	2.21551	0.002	0.0429524	yes
SCO3791	Q9F2J0	Uncharacterized protein	SCH63.38	1843.58	278.225	-2.72819	0.00135	0.0355686	yes
SCO3794	Q9F324	Putative glycosyl transferase	SCAC2.02c	420.893	74.9964	-2.48856	0.0002	0.0138144	yes
SCO3821	Q9S2C0	Serine/threonine-protein kinase PksC (EC 2 7 11 1)	pksC	590.156	107.409	-2.45798	0.0017	0.039859	yes
SCO3822	Q9XA56	hypothetical protein	SCGD3.23c	378.979	98.9633	-1.93715	0.00175	0.0404134	yes
SCO3889	P52230	Thioredoxin-1 (Trx-1)	SCH24.11c	2131.7	457.71	-2.2195	0.0013	0.0349723	yes
SCO3896	Q9X8T2	Putative RNA nucleotidyltransferase	SCH24.18	381.238	74.6095	-2.35326	0.00095	0.0307327	yes
SCO3900	Q9X8T6	Putative transcriptional regulator	SCH24.22c	3095.56	399.192	-2.95505	0.0007	0.0260529	yes
SCO3906	Q9X8U2	30S ribosomal protein S6	rpsF	15741.2	1914.03	-3.03986	0.00135	0.0355686	yes
SCO3907	Q9X8U3	ssDNA-binding protein (SSB)	SCH24.29	2655.61	330.507	-3.00629	0.0007	0.0260529	yes
SCO3913	Q9X8U9	Uncharacterized protein	SCH24.35c	307.085	69.8874	-2.13554	0.00165	0.0394098	yes
SCO3920	Q59829	Putative cystathionine gamma-lyase (EC 4 4 1 1) (Gamma-cystathionase)	cysA	4878.81	446.787	-3.44887	0.0004	0.0191675	yes
SCO3922	Q53868		SCQ11.05c	672.642	100.115	-2.74818	0.00035	0.0181314	yes
SCO3953	Q9ZBX9		SCD78.20c	254.078	54.3049	-2.22612	0.0012	0.033456	yes
SCO3969	Q93J37	putative ATP/GTP-binding protein	SCBAC25E3.06c	26.8115	202.097	2.91413	0.0011	0.0325625	yes
SCO3975	Q93J32		SCBAC25E3.12c	30.2875	419.051	3.79033	0.00025	0.0155833	yes
SCO3990	Q93J17	hypothetical protein	SCBAC25E3.27c	114.992	667.225	2.53664	0.0018	0.0409513	yes
SCO4002	Q9ADQ3	secreted protein	2SC10A7.06	81.3968	806.347	3.30836	5e-05	0.0053993	yes
SCO4007	Q9ADP8		2SC10A7.11c	272.411	53.2251	-2.35561	0.0007	0.0260529	yes
SCO4008	Q9ADP7	Putative tetR family regulatory protein	2SC10A7.12	124.849	26.76	-2.22203	0.00275	0.0499627	yes
SCO4043	Q9AK74	Uncharacterized protein	2SCD60.09c	930.637	214.865	-2.11479	0.00125	0.0339849	yes
SCO4096	Q9RKJ0	ATP-dependent RNA helicase DEADc. DEAD-box helicases	SCD25.32	505.272	75.9089	-2.73472	0.0011	0.0325625	yes
SCO4111	Q9F305	tRNA (guanine-N(7)-)-methyltransferase (EC 2 1 1 33)	trmB	198.645	52.7525	-1.91288	0.00195	0.0428385	yes
SCO4125	Q9KYE5	Acetyltransferase	SCD72A.11	467.63	111.111	-2.07337	0.0006	0.0237124	yes
SCO4137	Q9KZW4	Uncharacterized protein	SCD84.04	1052.97	94.0893	-3.48428	5e-05	0.0053993	yes
SCO4138	Q9KZW3	pitH phosphate transport protein. phosphate transport protein Dependent of PhoP	pitH	372.458	35.533	-3.38985	5e-05	0.0053993	yes
SCO4139	Q9KZW2	Phosphate import ATP-binding protein PstB (EC 3 6 3 27) (ABC phosphate transporter) (Phosphate-transporting ATPase)	pstB	48.1424	322.599	2.74436	5e-05	0.0053993	yes
SCO4141	Q9KZW0		pstC	57.2725	439.345	2.93944	0.00115	0.0331468	yes
SCO4142	Q9KZV9	PstS regulatory protein	pstS	282.538	2540.31	3.16849	0.0012	0.033456	yes
SCO4164	Q8CJU5	Thiosulfate sulfurtransferase	cysA	4878.81	446.787	-3.44887	0.0004	0.0191675	yes
SCO4165	Q9K4H3	Hypothetical protein	SCD66.02	1697.44	123.147	-3.78491	5e-05	0.0053993	yes
SCO4179	Q9K4F9	Hypothetical protein	SCD66.16	420.159	95.2383	-2.14132	0.00115	0.0331468	yes
SCO4223	Q9FCE7	AraC family transcription regulator	2SCD46.37c	297.078	74.0177	-2.0049	0.0016	0.0390675	yes
SCO4227	Q9FCE3		2SCD46.41c	403.676	2037.43	2.33548	0.00035	0.0181314	yes
SCO4228	Q8CJU3	Phosphate-specific transport system accessory protein PhoU	2SCD46.42c	69.078	477.431	2.78899	0.0002	0.0138144	yes
SCO4231	Q9L0R0	Lipoprotein	SCD8A.04c	895.053	186.447	-2.26321	0.00205	0.0431795	yes
SCO4253	Q9L0N8	Phage tail sheath protein	SCD8A.26c	100.179	698.33	2.80133	0.0019	0.0422241	yes
SCO4256	Q9L0N5	Hypothetical protein	SCD8A.29	98.9562	751.27	2.92447	0.00165	0.0394098	yes
SCO4257	Q9L0N4	putative hydrolytic protein	SCD8A.30	27.8545	186.938	2.74658	5e-05	0.0053993	yes
SCO4264	Q8CJU1	aminoglycoside phosphotransferase	SCD49.05c	1002.67	203.013	-2.3042	0.0018	0.0409513	yes
SCO4270	Q9KXX1	TetR family putative transcriptional regulators	SCD95A.03c	127.823	25.3336	-2.33502	0.00185	0.0415952	yes
SCO4286	Q9KXV5	Solute-binding protein	SCD95A.19	189.542	23.7356	-2.9974	5e-05	0.0053993	yes
SCO4328	Q9KXM9	Putative lipoprotein	SCD12A.11c	4990.92	693.701	-2.84692	0.0021	0.0438711	yes
SCO4336	Q9KXM1	MarR-family protein	SCD12A.19	234.079	42.7639	-2.45253	0.0011	0.0325625	yes
SCO4430	Q9KZZ6	Putative secreted protein	SCD6.08	318.513	72.235	-2.14058	0.0012	0.033456	yes
SCO4459	Q9F2T0		SCD65.02c	367.296	74.6778	-2.29819	0.00115	0.0331468	yes
SCO4472	Q9F2R7	Putative secreted protein	SCD65.15	466.262	102.371	-2.18733	0.00075	0.0268703	yes
SCO4494	Q8CJT5	hypothetical protein	SCD35.01	496.045	83.9339	-2.56314	0.0006	0.0237124	yes
SCO4497	Q9L0U7	Putative membrane protein	SCD35.04	473.063	92.771	-2.35029	0.00235	0.0461986	yes
SCO4498	Q9L0U6	Proton transport protein	SCD35.05	1166.99	110.931	-3.39506	0.0002	0.0138144	yes
SCO4499	Q9L0U5		SCD35.06	605.91	106.218	-2.51207	0.0012	0.033456	yes
SCO4501	Q9L0U3	3-ketoacyl-(acyl-carrier-protein) reductase	fabG	1810.76	164.172	-3.46332	0.00025	0.0155833	yes
SCO4524	Q9L0S0	Putative membrane protein	SCD35.31	284.513	70.3784	-2.01529	0.0021	0.0438711	yes
SCO4538	Q9F3G2	Uncharacterized protein	2SCD4.09c	1093.05	293.997	-1.89449	0.00255	0.0481548	yes
SCO4539	Q9F3G1	Uncharacterized protein	2SCD4.10c	209.071	49.6911	-2.07294	0.0024	0.0465843	yes
SCO4540	Q9F3G0		2SCD4.11c	1075.86	204.135	-2.3979	0.0009	0.0300013	yes
SCO4543	Q9F3F8	whiJ	2SCD4.14c	497.572	106.79	-2.22013	0.00175	0.0404134	yes
SCO4560	Q9XAQ2	polypetide deformylase	SCD16A.23	186.266	48.0956	-1.95338	0.002	0.0429524	yes
SCO4586	Q9F2X5	ABC transporter integral membrane protein	SCD20.04	254.561	45.9465	-2.46999	0.00055	0.0226712	yes
SCO4614	Q9F2U7	Nucleotide-binding protein	SCD39.14c	835.294	176.363	-2.24374	0.00065	0.024671	yes
SCO4640	Q9L0M0	TetR family transcriptional regulator	SCD82.11	273.994	38.9486	-2.8145	0.00025	0.0155833	yes
SCO4644	Q9L0L6	Putative adenosine/adenine deaminase (EC 3 5 4 -) (Adenosine aminohydrolase)	add	350.687	53.2255	-2.72	0.0003	0.0165475	yes
SCO4646	P0A4G8	Protein translocase subunit SecE	secE	2469.13	522.076	-2.24167	0.00085	0.028709	yes
SCO4651	P41109	Lipoprotein	SCD82.22	2870.7	432.095	-2.73198	0.0025	0.0473272	yes
SCO4652	P41103	50S ribosomal protein L10	rplJ	5003.01	807.392	-2.63146	0.0025	0.0473272	yes
SCO4653	P41102	50S ribosomal protein L7/L12	rplL	3655.32	513.208	-2.83238	0.0004	0.0191675	yes
SCO4677	Q9L0G5	Histidine kinase-like ATPases antagonistic regulator of sigma(F).	SCD31.02c	58.2466	309.118	2.40791	0.00065	0.024671	yes
SCO4718	P46788	50S ribosomal protein L18	rplR	4121.53	712.113	-2.533	0.00125	0.0339849	yes
SCO4720	P46789	50S ribosomal protein L30	rpmD	5843.37	861.678	-2.76158	0.00045	0.0204151	yes
SCO4768	Q7AKI8	BldM	SC6G4.46	96.4037	362.282	1.90995	0.0018	0.0409513	yes
SCO4772	Q9L0I5	transposase	SCD63.04	39.058	163.521	2.06579	0.00065	0.024671	yes
SCO4822	Q9K3J8	hypothetical protein	SC2A6.07c	411.013	43.1047	-3.25327	5e-05	0.0053993	yes
SCO4873	Q9EWD4	hypothetical protein	SCK20.14c	42.0283	356.63	3.08499	5e-05	0.0053993	yes
SCO4874	Q9EWD3	putative integral membrane protein	SCK20.15	12.7649	63.6241	2.31739	0.00045	0.0204151	yes
SCO4875	Q8CJS5	sugar transferase	2SCK8.01	33.9138	238.628	2.81482	0.0015	0.0372184	yes
SCO4879	Q9AK47		2SCK8.05	45.0933	229.4	2.34688	0.00045	0.0204151	yes
SCO4880	Q9AK46	Putative transferase with CMP-N-acetylneuraminic acid synthetase domain: cd02513	2SCK8.06	70.2618	691.669	3.29927	0.0001	0.00881264	yes
SCO4881	Q9AK45	Putative polysaccharide biosynthesis related protein	2SCK8.07	144.79	2240.35	3.95169	0.0003	0.0165475	yes
SCO4882	Q9AK44		2SCK8.08	53.1837	217.434	2.03152	0.0013	0.0349723	yes
SCO4885	Q9AK41	Competence transcription factor gene	2SCK8.11	3103.1	170.038	-4.18978	5e-05	0.0053993	yes
SCO4890	Q9AK36	Thymidine phosphorylase	deoA	259.931	50.5776	-2.36156	5e-05	0.0053993	yes
SCO4917	Q9EWV2	Purine nucleoside phosphorylase	SCK13.09c	2125.87	252.377	-3.0744	0.0003	0.0165475	yes
SCO4944	Q9ADL0	Transcriptional factor	2SCK31.04c	161.138	44.5762	-1.85395	0.0026	0.04862	yes
SCO4945	Q9EWF1	Dehydrogenase. Glycerolipid metabolism	2SCK31.05	445.008	29.1967	-3.92995	5e-05	0.0053993	yes
SCO4947	Q9EWF3	Nitrate reductase alpha chain NarG3	2SCK31.07	24.9122	243.89	3.29131	5e-05	0.0053993	yes
SCO4948	Q9EWF4	Nitrate reductase beta chain NarH3	2SCK31.08	24.3701	257.827	3.40322	0.00105	0.0322014	yes
SCO4979	Q93JL5	Phosphoenolpyruvate carboxykinase	2SCK36.02	28.5627	215.063	2.91256	0.0003	0.0165475	yes
SCO5013	Q9KY89	Putative secreted protein. Flp pilus assembly protein TadG	SCK15.15	26.8995	142.53	2.40562	0.0012	0.033456	yes
SCO5028	Q9FBP8	Putative ATP-binding protein	SCK7.01	36.5662	258.057	2.81911	0.00025	0.0155833	yes
SCO5032	Q9FBP5	Alkyl hydroperoxide reductase	ahpC	3720.84	423.012	-3.13686	0.00015	0.0115005	yes
SCO5038	Q9KIM1	integral membrane protein	SCK7.11c	281.271	63.4373	-2.14856	0.00155	0.0380893	yes
SCO5074	Q9ADD7	ACT biosynthesis	SCBAC20F6.17	17.6248	797.046	5.49898	5e-05	0.0053993	yes
SCO5078	Q93IZ2	ACT biosynthesis	actVA3	24.2745	163.463	2.75145	0.0006	0.0237124	yes
SCO5085	P46106	actII-4 actinorhodin cluster activator protein	actII-4	36.3743	593.325	4.02783	5e-05	0.0053993	yes
SCO5086	P16544	ACT biosynthesis	actIII	19.8339	296.657	3.90275	5e-05	0.0053993	yes
SCO5092	Q02058	ACT biosynthesis	actVB	15.6761	120.9	2.94717	0.00195	0.0428385	yes
SCO5115	Q93IU0	bldKD	bldKD	333.604	69.3538	-2.26609	0.0005	0.0217813	yes
SCO5162	Q9FBJ6		SCP8.25	160.451	24.1119	-2.73431	0.0011	0.0325625	yes
SCO5169	Q9FBI9	Putative ATP-binding protein	SCP8.32c	1843.71	347.328	-2.40824	0.0008	0.0277538	yes
SCO5202	Q9FCI6	Putative secreted protein	2SC3B6.26	330.317	72.6567	-2.18468	0.0015	0.0372184	yes
SCO5249	Q9F3L5	Nucleotide-binding protein	2SC7G11.11	32.2343	256.086	2.98996	0.0005	0.0217813	yes
SCO5260	Q9F3K5	periplasmic binding protein	2SC7G11.22c	644.577	88.4839	-2.86487	0.00035	0.0181314	yes
SCO5270	Q9F3J5	hypothetical protein	2SC7G11.32	12.7691	70.9147	2.47343	0.0015	0.0372184	yes
SCO5278	Q9FBR7		SCCB12.02	1.23892	16.5395	3.73875	0.00275	0.0499627	yes
SCO5285	Q9EVK2	ATP-dependent protease	lon	16.5476	63.31	1.93581	0.0017	0.039859	yes
SCO5311	Q9XAG0	putative secreted protein	SC6G9.22	30.2152	197.117	2.70571	0.00015	0.0115005	yes
SCO5423	Q9L299	Pyruvate kinase Large allosteric enzyme	pyk2	570.485	111.803	-2.35123	0.0024	0.0465843	yes
SCO5440	Q59833	glycogen branching protein	glgBI	12.0104	50.1238	2.06121	0.001	0.0314221	yes
SCO5443	Q9L1K2	Alpha-amylase	pep1A	9.96027	67.0053	2.75002	0.00095	0.0307327	yes
SCO5444	Q8CJR4	Possible glycogen phosphorylase Carbohydrate transport and metabolism	glgP	13.7513	82.358	2.58234	0.0001	0.00881264	yes
SCO5535	O86517	Carboxyl transferase	SC1C2.16	1307.97	190.461	-2.77976	0.0026	0.04862	yes
SCO5564	Q9ZBR5	50S ribosomal protein L28-1	rpmB	3695.92	820.399	-2.17154	0.002	0.0429524	yes
SCO5582	Q9ZBP7	Nsda	SC7A1.26	43.0808	238.267	2.46746	0.0004	0.0191675	yes
SCO5595	P0A477	50S ribosomal protein L19	rplS	1447.14	171.564	-3.07638	0.00015	0.0115005	yes
SCO5629	O86768	ATP /GTP-binding protein	SC6A9.38	32.8504	186.372	2.5042	0.00055	0.0226712	yes
SCO5638	O86761	Integral membrane protein	SC6A9.29	389.428	54.7374	-2.83076	0.0008	0.0277538	yes
SCO5640	O86759	Hypothetical protein	SC6A9.27	276.653	24.1989	-3.51507	0.00035	0.0181314	yes
SCO5693	Q9KYS2	Acyl CoA dehydrogenase	SC5H4.17	8.3546	42.9327	2.36144	0.0011	0.0325625	yes
SCO5746	O86806		SC7C7.01	31.9136	569.493	4.15744	5e-05	0.0053993	yes
SCO5761	O86821	ATP-dependent DNA helicase	SC7C7.16c	9.95535	37.8384	1.92631	0.0019	0.0422241	yes
SCO5770	O50488	recombination regulator RecX	recX	26.2201	127.684	2.28383	0.0024	0.0465843	yes
SCO5795	O69971		SC4H2.16	7.82122	42.0169	2.4255	0.0013	0.0349723	yes
SCO5819	Q7AKF5	WhiH	SCO5819	10.5582	69.568	2.72006	0.00135	0.0355686	yes
SCO5862	P0A4I1	Two-component regulator CutR . Transcriptional regulatory proteins	cutR	568.614	146.248	-1.95903	0.0023	0.0459221	yes
SCO5877	P16922	redD	redD	10.49	150.831	3.84584	0.00025	0.0155833	yes
SCO5891	O54154	redM	redM	7.38544	50.5724	2.77559	0.00085	0.028709	yes
SCO5892	O54155	redL	redL	4.88677	24.9264	2.35072	0.00065	0.024671	yes
SCO5897	O54095	redG	redG	18.0969	73.022	2.01259	0.00245	0.0470781	yes
SCO5904	O54100		SC10A5.09c	229.406	37.8016	-2.60138	0.0027	0.0498817	yes
SCO5912	O54108		SC10A5.17	4.641	22.5975	2.28366	0.00225	0.0455165	yes
SCO5950	O54179		SC7H1.20c	4.30955	39.8502	3.20898	0.00075	0.0268703	yes
SCO5952	O54181	Hypothetical protein	SC7H1.22	21.0535	127.364	2.59683	0.0004	0.0191675	yes
SCO5953	O54182		SC7H1.23	10.5049	46.2998	2.13995	0.00115	0.0331468	yes
SCO5954	O54183	Chitinase (Putative secreted protein)	SC7H1.24	5.14	26.2944	2.35492	0.0014	0.0362628	yes
SCO5975	Q93JF2	Arginine deiminase (ADI) (EC 3 5 3 6) (Arginine dihydrolase)	arcA2	25.7745	133.94	2.37757	0.0005	0.0217813	yes
SCO5990	Q93JD7		StBAC16H6.25c	0	28.4485		0.0014	0.0362628	yes
SCO6004	Q8CJP8	Putative secreted ATP/GTP binding protein	SC7B7.01c	6.56547	37.8738	2.52823	5e-05	0.0053993	yes
SCO6009	O50503	Solute-binding protein. ABC_xylose_binding. Periplasmic xylose-binding component of the ABC-type transport	SC7B7.06	2930.39	220.647	-3.73128	0.00045	0.0204151	yes
SCO6019	O69849	Uncharacterized protein	SC1C3.07	296.783	58.9595	-2.33161	0.0007	0.0260529	yes
SCO6020	O69850	Putative transcriptional regulator	SC1C3.08c	149.314	24.8101	-2.58935	0.0002	0.0138144	yes
SCO6021	O69851	Hypothetical protein	SC1C3.09	214.656	32.7101	-2.71421	0.0002	0.0138144	yes
SCO6041	Q8CJP6	Putative protoporphyrinogen oxidase	SC1B5.01	7.48272	36.349	2.28028	0.0023	0.0459221	yes
SCO6073	Q9X839	geoA cyclase	SC9B1.20	8.03867	55.2164	2.78007	0.00015	0.0115005	yes
SCO6091	Q9ADH2	Hypothetical protein	SCBAC1A6.15c	12.5477	48.918	1.96295	0.00245	0.0470781	yes
SCO6131	Q9Z541	Putative carboxypeptidase	SC9B2.18c	21.0304	94.1767	2.1629	0.00055	0.0226712	yes
SCO6197	Q9Z5A5	Putative secreted protein	SC2G5.18c	139.27	804.604	2.53039	0.0002	0.0138144	yes
SCO6198	Q9Z5A4	Putative secreted protein	SC2G5.19	15.7837	240.313	3.92841	5e-05	0.0053993	yes
SCO6199	Q9Z5A3	Putative secreted esterase	SC2G5.20	23.6492	190.142	3.00722	0.0001	0.00881264	yes
SCO6344	O86613		SC3A7.12	8.32756	46.5237	2.482	0.00085	0.028709	yes
SCO6348	O86617		SC3A7.16c	7.22192	32.6417	2.17626	0.00105	0.0322014	yes
SCO6371	O86663		SC4A2.07	5.78993	48.3875	3.06302	0.00215	0.044075	yes
SCO6428	O69822		SC1A6.17c	8.59762	47.3704	2.46198	0.0003	0.0165475	yes
SCO6451	Q9ZBG2	Substrate binding protein involved in peptide uptake	SC9B5.18	552.922	35.3452	-3.96749	0.0001	0.00881264	yes
SCO6456	Q9ZBF7	Putative hydrolytic protein	SC9B5.23c	32.4655	197.397	2.60412	0.00015	0.0115005	yes
SCO6457	Q9ZBF6		SC9B5.24	7.32563	106.698	3.86444	5e-05	0.0053993	yes
SCO6484	Q9ZBJ0	Hypothetical protein	SC9C7.20	9.83302	51.5603	2.39056	0.0002	0.0138144	yes
SCO6492	Q8CJM7	Uncharacterized protein	SC1E6.01	8.51968	39.3948	2.20913	0.0011	0.0325625	yes
SCO6501	Q9ZC12	gas vesicle synthesis protein	gvpF	6.66375	89.4323	3.74639	0.00185	0.0415952	yes
SCO6504	Q9ZC09	hypothetical protein	SC1E6.13	9.48663	350.755	5.20843	5e-05	0.0053993	yes
SCO6520	O86702		SC5C7.05	7.15524	106.714	3.8986	0.00035	0.0181314	yes
SCO6543	O86725	hypothetical protein	SC5C7.28c	0	31.5704		0.00035	0.0181314	yes
SCO6552	Q9ZBW6		SC4B5.02c	7.00893	36.8028	2.39255	0.00125	0.0339849	yes
SCO6572	O69947	Putative glycosyl hydrolase (Putative secreted protein)	SC3F9.07	3.7252	21.439	2.52484	0.00075	0.0268703	yes
SCO6596	O87851	Putative secreted protein	SCO6596	4.24521	33.6663	2.9874	0.0016	0.0390675	yes
SCO6644	O86690	ABC transporters	SC4G2.18	140.561	31.4602	-2.1596	0.0005	0.0217813	yes
SCO6655	O88011	GTP cyclohydrolase II	ribA2	7.77424	117.926	3.92304	0.00025	0.0155833	yes
SCO6665	O88021	Putative secreted glucosidase	SC5A7.15c	1.81735	30.7891	4.08251	0.00275	0.0499627	yes
SCO6681	O88037	ramC	SC5A7.31	7.33893	91.1701	3.63492	5e-05	0.0053993	yes
SCO6682	O88038	ramS	SC5A7.32	0	10853.6		5e-05	0.0053993	yes
SCO6686	Q9XAH8	Hypothetical protein	SC6G3.02	8.298	52.0541	2.64918	0.00225	0.0455165	yes
SCO6688	Q9XAH6		SC6G3.04	2.98371	16.7365	2.48781	0.0026	0.04862	yes
SCO6690	Q9XAH4		SC6G3.06c	4.38552	38.7226	3.14236	0.00135	0.0355686	yes
SCO6691	Q8CJM0		SC4C6.01	14.2285	71.8761	2.33673	0.00035	0.0181314	yes
SCO6710	Q9XAM0	Putative glycosyl hydrolase	SC4C6.20c	7.04371	38.8568	2.46376	0.0012	0.033456	yes
SCO6711	Q9XAL9	hypothetical protein	SC4C6.21c	7.48236	47.6703	2.67153	0.00045	0.0204151	yes
SCO6712	Q9XAL8	copper oxidase	SC4C6.22	17.4931	124.531	2.83164	5e-05	0.0053993	yes
SCO6794	Q9L238	Hypothetical protein	cvnA7	5.16895	45.8208	3.14806	0.0001	0.00881264	yes
SCO6796	Q9L236	hypothetical protein	cvnC7	14.0789	203.709	3.8549	0.0014	0.0362628	yes
SCO6820	Q9L212		SC1A2.29c	5.95101	46.808	2.97555	0.00015	0.0115005	yes
SCO6821	Q9L211	putative transferase.	SC1A2.30c	6.02115	100.061	4.05469	0.00055	0.0226712	yes
SCO6827	Q9L1V8		SC4A9.04c	6.73203	36.7045	2.44684	0.0004	0.0191675	yes
SCO6828	Q9L1V7		SC4A9.05	7.18207	72.498	3.33547	0.0001	0.00881264	yes
SCO6897	Q9KYD3	octopine/nopaline dehydrogenase	SC1B2.03	0	17.8327		0.00025	0.0155833	yes
SCO6906	Q9KYC4	Hypothetical protein	SC1B2.12c	21.1223	148.13	2.81002	5e-05	0.0053993	yes
SCO6943	Q9KYJ8		cvnA8	3.56783	29.9511	3.06949	0.00165	0.0394098	yes
SCO6968	Q9KZC1		SC6F7.21	3.82441	33.2317	3.11925	0.00195	0.0428385	yes
SCO6981	Q9KZH1	Probable ABC transport protein ATP-binding component	SC8F11.07	73.9292	269.573	1.86646	0.0025	0.0473272	yes
SCO6992	Q7AKD9	regulatory protein absR1	absR1	11.1925	203.273	4.18281	5e-05	0.0053993	yes
SCO7002	Q9KZF1		SC8F11.28c	5.99607	33.9885	2.50296	0.00185	0.0415952	yes
SCO7010	Q9KZE3	Alpha glucosidase	aglA	141.246	36.7808	-1.94118	0.00245	0.0470781	yes
SCO7040	Q9FC43	Glyceraldehyde-3-phosphate dehydrogenase (EC 1 2 1 -)	gap2	19.4216	193.178	3.31419	0.0002	0.0138144	yes
SCO7176	Q9FC06		SC8A11.04c	6.5421	28.4107	2.11861	0.001	0.0314221	yes
SCO7180	Q9FC02		SC8A11.08c	8.46246	0		0.00145	0.0366903	yes
SCO7187	Q9FBZ5		SC8A11.15c	5.00032	28.3254	2.50201	0.00185	0.0415952	yes
SCO7188	Q9FBZ4	Putative secreted peptidase	SC8A11.16c	7.45191	30.0239	2.01043	0.00175	0.0404134	yes
SCO7220	Q9K465		SC2H12.19c	5.99408	33.7576	2.4936	0.0012	0.033456	yes
SCO7233	Q9K452	Putative secreted protein	SC2H12.32	6.00541	30.3713	2.33837	0.00095	0.0307327	yes
SCO7251	Q9X7U8	hypothetical protein	SC5H1.41	6.25495	91.9784	3.87822	0.0002	0.0138144	yes
SCO7252	Q9X7U7	regulatory protein	SC5H1.40c	15.8569	226.476	3.83618	5e-05	0.0053993	yes
SCO7253	Q9X7U6	Hypothetical protein	SC5H1.39	11.1636	64.0128	2.51956	0.00055	0.0226712	yes
SCO7268	Q9X7T2	Adenosine deaminase	add	350.687	53.2255	-2.72	0.0003	0.0165475	yes
SCO7278	Q9X7S2	putative RNA polymerase sigma factor sigL	SC5H1.14	25.6668	222.872	3.11824	5e-05	0.0053993	yes
SCO7311	Q9K4K3	amino acid decarboxylase	SC5F8.21c	3.18911	36.1866	3.50423	0.0004	0.0191675	yes
SCO7314	Q9K4K0		SC5F8.24	3.92113	329.561	6.39313	5e-05	0.0053993	yes
SCO7315	Q9K4J9		SC5F8.25	0	30.0054		0.00125	0.0339849	yes
SCO7342	Q7AKD0	hypothetical protein	SC4G10.21	32.6827	170.179	2.38045	0.00095	0.0307327	yes
SCO7406	Q9L153		SC6D11.02c	2.14903	28.2802	3.71804	0.0009	0.0300013	yes
SCO7407	Q9L152		SC6D11.03c	4.08725	28.6861	2.81115	0.002	0.0429524	yes
SCO7412	Q9L147	thiamine pyrophosphate protein	SC6D11.08	4.57733	39.7461	3.11824	0.0023	0.0459221	yes
SCO7414	Q9L145		SC6D11.10	0	25.0457		5e-05	0.0053993	yes
SCO7434	Q9L126	Lipoprotein	SC6D11.30	3.63849	51.1441	3.81316	0.00235	0.0461986	yes
SCO7468	Q8CJJ9	flavin-binding monooxygenase	SCBAC14E8.08c	11.1622	75.2367	2.75282	0.00025	0.0155833	yes
SCO7511	Q93J08	Glyceraldehyde 3-phosphate dehydrogenase	gap2	19.4216	193.178	3.31419	0.0002	0.0138144	yes
SCO7515	Q93J04		SCBAC25F8.07	0	34.2781		5e-05	0.0053993	yes
SCO7521	Q93IZ9		SCBAC25F8.13c	5.20131	37.8981	2.86518	0.00265	0.0490762	yes
SCO7522	Q93IZ8	DNA ligase	SCBAC25F8.14c	7.33084	40.7106	2.47336	0.00075	0.0268703	yes
SCO7525	Q8CJJ7		SC8G12.01	2.19645	26.7045	3.60384	0.00055	0.0226712	yes
SCO7550	Q9F3C5		SC5F1.04c	7.07222	55.1101	2.96208	0.002	0.0429524	yes
SCO7570	Q9F3A5		SC5F1.24	4.58534	35.8721	2.96776	0.00215	0.044075	yes
SCO7612	Q9F3E5		SC2H2.10c	8.57808	80.0956	3.223	0.0017	0.039859	yes
SCO7631	Q9F3Q6		SC10F4.04c	11.062	56.7158	2.35814	0.00105	0.0322014	yes
SCO7634	Q9F3Q3	hypothetical protein	SC10F4.07	5.35492	41.8611	2.96667	0.0004	0.0191675	yes
SCO7676	Q9EWQ1		SC4C2.11	0	26.7856		0.00265	0.0490762	yes
SCO7688	Q9EWN9		SC4C2.23	0	28.5956		5e-05	0.0053993	yes
SCO7697	Q7AKC6		SC1A4.05	10.2205	103.238	3.33644	5e-05	0.0053993	yes
SCO7699	Q7AKC5	nucleotide-binding protein	SC1A4.07	8.17132	53.99	2.72405	0.00145	0.0366903	yes
SCO7715	Q9AK13	hypothetical protein	SC8D11.06	11.7903	77.785	2.7219	0.0017	0.039859	yes
SCO7736	Q9AJZ2		SC8D11.27c	5.79666	26.9242	2.21561	0.0017	0.039859	yes
SCO7747	Q9AJY3		SC8D11.38	5.63114	38.695	2.78065	0.002	0.0429524	yes
SCO7763	Q9EWM6	Predicted endonuclease	SC5E9.11	5.12675	62.0875	3.59819	0.0023	0.0459221	yes
SCO7764	Q9EWM5	hypothetical protein	SC5E9.12	0	14.9055		0.00045	0.0204151	yes
SCO7793	Q9FCM1		SC10B8A.03c	0	29.06		5e-05	0.0053993	yes

## Sheet: wt72h vs ftsZ mutant
Supplementary Table S1: Quantitative data of the FtsZ mutant transcriptome (collected from a 24-hour GYM solid culture) compared to the wild-type strain at 16 and 72 hours of growth on GYM cultures. Averaged transcript abundances (from two biological replicates) are presented as log2 (FtsZ mutant/Wt).
The SCO0954 transcript abundance is highlighted in yellow.
Transcripts showing significant differences (q-value lower or equal than 0.05) are shown.
SCO	PROTEIN	DESCRIPTION	Gene	ftsZ mutant	wt 72h	log2 (wt/ftsZ mutant)	p_value	q_value	significant
SCO0079	Q9RI96		SCJ11.08c	87.822	22.8301	-1.94364	0.0003	0.0211706	yes
SCO0141	Q9RIX2	calcium-binding protein	SCJ33.05c	93.9165	624.264	2.7327	0.0004	0.024419	yes
SCO0257	Q9S2E3	Predicted metal-dependent hydrolase	SCF20.03	76.3991	15.2303	-2.32661	0.00075	0.0372194	yes
SCO0389	Q9RJJ9	Deoxysugar synthase	SCF62.15	262.638	64.2835	-2.03055	0.00015	0.0125413	yes
SCO0494	Q9RK12	ABC transport of Fe3+-siderophores (coelichelin biosynthesis)	SCF34.13c	91.255	833.081	3.19048	5e-05	0.0051973	yes
SCO0498	Q9RK08	Coelichelin biosynthesis(coelichelin biosynthesis)	SCF34.17c	50.6495	400.276	2.98238	0.0007	0.035896	yes
SCO0499	Q9RK07	Coelichelin biosynthesis(coelichelin biosynthesis)	SCF34.18	69.097	794.473	3.5233	5e-05	0.0051973	yes
SCO0562	Q9RJH8		SCF73.09	42.3995	223.17	2.39603	0.0004	0.024419	yes
SCO0573	Q93RZ7	Uncharacterized protein	SC5G5.05c	106.718	22.1033	-2.27147	0.0004	0.024419	yes
SCO0596	Q9R408	DNA starvation/stationary phase protection protein Dps	SCF55.20	46.8257	259.417	2.4699	0.00015	0.0125413	yes
SCO0600	Q9R3I8		SCF55.24	56.8564	239.465	2.07442	0.00015	0.0125413	yes
SCO0641	Q8CK50	tellurium resistance protein	SCF56.25	99.0159	408.523	2.04468	5e-05	0.0051973	yes
SCO0698	Q9L2K6		SCF42.08c	66.0066	429.982	2.70359	0.0004	0.024419	yes
SCO0762	P61152	Subtilase-type protease inhibitor	SCF81.21c	99.2642	713.413	2.84539	5e-05	0.0051973	yes
SCO0837	Q9XA88		SCF43A.27c	32.6685	0	NA	0.00015	0.0125413	yes
SCO0863	Q9RCU8	Uncharacterized iron-regulated membrane protein	SCM2.16c	352.474	60.0283	-2.5538	5e-05	0.0051973	yes
SCO0867	Q9RCU4	hypothetical protein	SCM2.20c	153.634	24.92	-2.62412	0.0003	0.0211706	yes
SCO0931	Q9RCX9	possible secreted proline-rich protein	SCM10.19	446.902	102.459	-2.12492	0.00045	0.0266262	yes
SCO0934	Q9RCX6	Putative integral membrane protein	SCM10.22c	256.499	47.4557	-2.4343	5e-05	0.0051973	yes
SCO0954	Q9RIV2	acetyltransferase	SCM11.09c	605.358	180.472	-1.74601	0.0004	0.024419	yes
SCO0985	Q93J59	5-methyltetrahydropteroyltriglutamate--homocysteine methyltransferase (EC 2 1 1 14)	metE	62.7207	616.231	3.29646	5e-05	0.0051973	yes
SCO0999	Q7AKR0	Iron/manganese superoxide dismutases	2SCG2.12c	945.226	148.509	-2.67011	5e-05	0.0051973	yes
SCO1030	Q9K3N0	putative histidine kinase	SCG20A.10	158.803	21.5508	-2.88143	0.00095	0.0440205	yes
SCO1143	Q9EWY3		2SCG38.36c	176.356	42.4187	-2.05572	0.0003	0.0211706	yes
SCO1191	Q9RJX9		SCG11A.22c	83.4523	602.11	2.851	5e-05	0.0051973	yes
SCO1293	Q93IX7	putative acetyltransferase	SCBAC36F5.04	50.4333	148.092	1.55404	0.0007	0.035896	yes
SCO1344	Q9K3Y9	Putative solute binding transport lipoprotein of an uncharacterized ABC-type	2SCG61.26c	197.221	35.8362	-2.46032	5e-05	0.0051973	yes
SCO1415	Q9RKX4		SC6D7.24c	165.995	0	NA	5e-05	0.0051973	yes
SCO1432	Q9RKZ0	Hypothetical protein	SC6D7.07	237.281	68.1517	-1.79978	0.0002	0.015698	yes
SCO1523	Q9L286	pyridoxine biosynthesis protein	SCL2.13c	79.1964	924.641	3.54539	5e-05	0.0051973	yes
SCO1541	Q9L268	SsgB	SCL2.31	680.35	119.335	-2.51126	5e-05	0.0051973	yes
SCO1557	Q9L1C5	Lipoprotein	SCL11.13c	26.0955	426.476	4.03059	5e-05	0.0051973	yes
SCO1565	Q8CJI8	glycerophosphoryl diester phosphodiesterase	SCL11.21c	56.9746	449.231	2.97906	5e-05	0.0051973	yes
SCO1623	Q9RJ78	Siderophore interacting proteins	SCI41.06	159.431	794.556	2.31721	5e-05	0.0051973	yes
SCO1707	Q9S245		SCI30A.28c	108.129	32.3689	-1.74008	0.0004	0.024419	yes
SCO1836	Q9RJ32	Stress-like protein	SCI8.21c.	435.019	155.806	-1.48133	0.0009	0.0432675	yes
SCO1897	Q9X9X5		SCI7.15	67.07	213.633	1.6714	0.00035	0.0236158	yes
SCO1902	Q9X9X0	hypothetical protein	SCI7.20	71.0301	807.112	3.50627	5e-05	0.0051973	yes
SCO1906	Q9X9W6	Putative secreted protein	SCI7.24c	94.9106	399.663	2.07414	0.00075	0.0372194	yes
SCO1968	Q93JJ3	Putative secreted hydrolase	SC3C9.03	82.8509	439.576	2.40752	5e-05	0.0051973	yes
SCO2082	P45500	Cell division protein FtsZ	ftsZ	251.214	20.2396	-3.63366	5e-05	0.0051973	yes
SCO2105	Q8CK07	Transcriptional regulator	SC2C1A.01c	234.019	1053.34	2.17027	5e-05	0.0051973	yes
SCO2113	Q9S2N0	Bacterioferritin (BFR) (EC 1 16 3 1)	bfr	472.778	73.3718	-2.68787	5e-05	0.0051973	yes
SCO2162	Q9F364	Quinolinate synthetase	SC6G10.35	69.7426	344.417	2.30404	5e-05	0.0051973	yes
SCO2205	Q9KZ29	hypothetical protein	SC3H12.13c	343.652	1651.83	2.26505	0.0003	0.0211706	yes
SCO2250	Q9RDR7	Hypothetical protein	SC1G2.12	171.478	45.1537	-1.92511	0.00015	0.0125413	yes
SCO2270	Q9RKQ8	Putative membrane protein	SCC75A.16c	54.4717	647.459	3.57121	5e-05	0.0051973	yes
SCO2271	Q9RKQ7	Uncharacterized protein	SCC75A.17c	52.5963	181.051	1.78336	0.00015	0.0125413	yes
SCO2492	Q9L2C7	Hypothetical protein	SC7A8.31	2263.56	372.933	-2.6016	0.0001	0.009615	yes
SCO2493	Q9L2C6	Putative membrane protein with acyltransferase domain	SC7A8.32c	553.566	106.318	-2.38037	0.0001	0.009615	yes
SCO2505	Q9L2H8	Putative ABC-transporter metal-binding lipoprotein	SCC121.08	49.5074	274.228	2.46966	5e-05	0.0051973	yes
SCO2527	Q9L2F6		SCC121.30c	346.001	92.997	-1.89552	0.0003	0.0211706	yes
SCO2529	Q9L2L8	Metalloprotease	SCC117.02	695.923	118.418	-2.55504	0.0001	0.009615	yes
SCO2633	O51917	Iron/manganese superoxide dismutases	SC8E4A.03	1690.76	41.5292	-5.3474	5e-05	0.0051973	yes
SCO2699	Q9KYH3		SCC61A.20	1620.94	310.927	-2.38219	5e-05	0.0051973	yes
SCO2716	Q8CJY7	ChpA	SCC46.01c	695.781	89.1443	-2.96442	5e-05	0.0051973	yes
SCO2718	Q9L1J8	RdlA	SCC46.03c	12475.8	1277.15	-3.28813	0.00035	0.0236158	yes
SCO2719	Q9L1J7	RdlB	SCC46.04	3470.97	394.297	-3.13798	0.0006	0.0327319	yes
SCO2780	Q9L074	Secreted protein	SCC105.11	53.3834	295.469	2.46854	5e-05	0.0051973	yes
SCO2782	Q9L072	Pyridoxal-dependent decarboxylase(Desferriosxamine biosynthesis)	SCC105.13	63.7113	860.226	3.75509	5e-05	0.0051973	yes
SCO2783	Q9L071	IucD. Lysine/ornithine N-monooxygenase (Desferriosxamine biosynthesis)	SCC105.14	31.7623	634.817	4.32095	0.0005	0.0289173	yes
SCO2795	Q9F3I6	Putative sugar binding secreted protein	2SCC13.03	171.638	57.4038	-1.58015	0.00095	0.0440205	yes
SCO2805	Q9F3H6	Putative sporulation protein	2SCC13.13	672.983	93.9579	-2.84048	5e-05	0.0051973	yes
SCO2878	Q9KZS3		SCE6.15	51.4353	662.614	3.68734	5e-05	0.0051973	yes
SCO2879	Q9KZS2	Putative membrane protein	cvnA12	45.1663	161.796	1.84086	0.00045	0.0266262	yes
SCO2996	Q9EWH8	ABC transporter ATP-binding protein	SCE99.03	40.3074	147.958	1.87607	0.00035	0.0236158	yes
SCO3000	Q9KYY0	phosphatase	SCE33.02c	99.4963	293.586	1.56107	0.00075	0.0372194	yes
SCO3050	Q93J52	hypothetical protein	SCBAC19G2.05c	105.063	465.854	2.14862	0.0002	0.015698	yes
SCO3064	Q9KZ81	putative peptide transporter	SCE25.05	51.7582	155.864	1.59043	0.0011	0.0489087	yes
SCO3086	Q9KZ62	Putative lipoprotein	SCE25.27	118.272	829.866	2.81077	5e-05	0.0051973	yes
SCO3098	Q9F2Q1	Putative secreted protein	SCE41.07c	123.493	516.813	2.06522	0.00025	0.01923	yes
SCO3198	Q9KYU7	Putative deoR-family transcriptional regulator	SCE22.15c	83.6398	625.239	2.90215	5e-05	0.0051973	yes
SCO3356	P38133	ECF sigma factor	SCE94.07	327.809	1083.08	1.72422	0.0011	0.0489087	yes
SCO3365	Q9X8M2	hypothetical protein	SCE94.16c	236.293	77.4031	-1.61011	0.0004	0.024419	yes
SCO3608	Q9XAJ4	hypothetical protein	SC66T3.19c	87.7697	1339.09	3.93139	5e-05	0.0051973	yes
SCO3767	Q9F2L4	TerB. Tellurite resistance protein	SCH63.14	473.321	2841.88	2.58595	0.0004	0.024419	yes
SCO3790	Q9F2J1	Uncharacterized protein	SCH63.37c	60.0309	428.611	2.83589	5e-05	0.0051973	yes
SCO3863	Q9XA01	putative secreted protein	SCH69.33	2291.28	81.6668	-4.81026	5e-05	0.0051973	yes
SCO3945	Q9ZBY7	Cytochrome oxidase subunit I. cydA	cydA	53.6483	380.403	2.82592	0.0006	0.0327319	yes
SCO3969	Q93J37	putative ATP/GTP-binding protein	SCBAC25E3.06c	94.6269	346.237	1.87144	0.00055	0.0311074	yes
SCO3972	Q93J35		SCBAC25E3.09	43.1785	204.397	2.24299	0.00015	0.0125413	yes
SCO3978	Q93J29	Putative oxidoreductase	SCBAC25E3.15c	66.9098	291.825	2.12481	0.00065	0.0342452	yes
SCO3980	Q93J27		SCBAC25E3.17c	59.3315	506.391	3.09338	5e-05	0.0051973	yes
SCO3981	Q93J26		SCBAC25E3.18c	62.4264	292.347	2.22745	0.0009	0.0432675	yes
SCO3986	Q93J21	putative GntR-family transcriptional regulator	SCBAC25E3.23	25.6841	172.345	2.74635	0.00015	0.0125413	yes
SCO3988	Q93J19	Uncharacterized protein	SCBAC25E3.25	31.6922	622.324	4.29546	5e-05	0.0051973	yes
SCO3990	Q93J17	hypothetical protein	SCBAC25E3.27c	234.477	1138.94	2.28018	0.00065	0.0342452	yes
SCO4047	Q9AK70	Uncharacterized protein	2SCD60.13c	72.4237	263.714	1.86444	0.00065	0.0342452	yes
SCO4048	Q9AK69	Siderophore-interacting protein	2SCD60.14c	77.1306	387.696	2.32955	5e-05	0.0051973	yes
SCO4139	Q9KZW2	Phosphate import ATP-binding protein PstB (EC 3 6 3 27) (ABC phosphate transporter) (Phosphate-transporting ATPase)	pstB	40.3413	554.12	3.77987	5e-05	0.0051973	yes
SCO4141	Q9KZW0		pstC	44.17	754.264	4.09393	5e-05	0.0051973	yes
SCO4142	Q9KZV9	PstS regulatory protein	pstS	52.81	4362.84	6.36831	5e-05	0.0051973	yes
SCO4144	Q9KZV7	conserved hypothetical protein. Contains TTA leucine codon	SCD84.11c	31.5114	115.739	1.87693	0.0003	0.0211706	yes
SCO4172	Q9K4G6		SCD66.09	686.404	83.6332	-3.03691	5e-05	0.0051973	yes
SCO4173	Q9K4G5	hypothetical protein	SCD66.10c	1010.76	72.6189	-3.79895	5e-05	0.0051973	yes
SCO4176	Q9K4G2	Hypothetical protein	SCD66.13	257.985	46.4668	-2.47302	5e-05	0.0051973	yes
SCO4187	Q8CJU4	hypothetical protein	2SCD46.01c	5516.97	833.328	-2.72692	5e-05	0.0051973	yes
SCO4228	Q8CJU3		SCJ11.08c	782.952	680.225	3.11892	0.000269265	0.0159496	yes
SCO4229	Q9L0R2	calcium-binding protein	SCJ33.05c	789.211	685.252	3.35963	0.000269469	0.0159492	yes
SCO4230	Q9L0R1	Predicted metal-dependent hydrolase	SCF20.04	795.47	690.278	3.60033	0.000269673	0.0159487	yes
SCO4246	Q9L0P5	Deoxysugar synthase	SCF62.16	801.729	695.305	3.84104	0.000269877	0.0159482	yes
SCO4248	Q9L0P3	ABC transport of Fe3+-siderophores (coelichelin biosynthesis)	SCF34.13c	807.987	700.332	4.08175	0.000270081	0.0159477	yes
SCO4249	Q9L0P2	Coelichelin biosynthesis(coelichelin biosynthesis)	SCF34.17c	814.246	705.359	4.32246	0.000270285	0.0159472	yes
SCO4250	Q9L0P1	Coelichelin biosynthesis(coelichelin biosynthesis)	SCF34.19	820.505	710.386	4.56316	0.000270488	0.0159467	yes
SCO4253	Q9L0N8		SCF73.10	826.763	715.413	4.80387	0.000270692	0.0159462	yes
SCO4255	Q9L0N6	Uncharacterized protein	SC5G5.05c	833.022	720.44	5.04458	0.000270896	0.0159458	yes
SCO4256	Q9L0N5	DNA starvation/stationary phase protection protein Dps	SCF55.28	839.281	725.467	5.28529	0.0002711	0.0159453	yes
SCO4257	Q9L0N4		SCF55.32	845.539	730.494	5.52599	0.000271304	0.0159448	yes
SCO4258	Q9L0N3	tellurium resistance protein	SCF56.26	851.798	735.521	5.7667	0.000271507	0.0159443	yes
SCO4260	Q8CJU2		SCF42.08c	858.057	740.548	6.00741	0.000271711	0.0159438	yes
SCO4401	Q9K3U4	Subtilase-type protease inhibitor	SCF81.21c	864.316	745.575	6.24812	0.000271915	0.0159433	yes
SCO4471	Q9F2R8		SCF43A.27c	870.574	750.602	NA	0.000272119	0.0159429	yes
SCO4631	Q9L0M9	Uncharacterized iron-regulated membrane protein	SCM2.16c	876.833	755.629	0.345516	0.000272323	0.0159424	yes
SCO4659	P0A4A3	hypothetical protein	SCM2.20c	883.092	760.656	0.576227	0.000272527	0.0159419	yes
SCO4677	Q9L0G5	possible secreted proline-rich protein	SCM10.20	889.35	765.682	0.806938	0.00027273	0.0159414	yes
SCO4682	Q9L0G0	Putative integral membrane protein	SCM10.22c	895.609	770.709	1.03765	0.000272934	0.0159409	yes
SCO4739	O86780	acetyltransferase	SCM11.09c	901.868	775.736	1.26836	0.000273138	0.0159404	yes
SCO4873	Q9EWD4	5-methyltetrahydropteroyltriglutamate--homocysteine methyltransferase (EC 2 1 1 14)	metE	908.126	780.763	1.49907	0.000273342	0.0159399	yes
SCO4875	Q8CJS5	Iron/manganese superoxide dismutases	2SCG2.12c	914.385	785.79	1.72978	0.000273546	0.0159395	yes
SCO4879	Q9AK47	putative histidine kinase	SCG20A.11	920.644	790.817	1.96049	0.000273749	0.015939	yes
SCO4880	Q9AK46		2SCG38.36c	926.903	795.844	2.1912	0.000273953	0.0159385	yes
SCO4881	Q9AK45		SCG11A.22c	933.161	800.871	2.42191	0.000274157	0.015938	yes
SCO4882	Q9AK44	putative acetyltransferase	SCBAC36F5.05	939.42	805.898	2.65262	0.000274361	0.0159375	yes
SCO4917	Q9EWV2	Putative solute binding transport lipoprotein of an uncharacterized ABC-type	2SCG61.26c	945.679	810.925	2.88333	0.000274565	0.015937	yes
SCO4955	Q9ADK5		SC6D7.24c	951.937	815.952	NA	0.000274769	0.0159365	yes
SCO5031	Q7AKI6	Hypothetical protein	SC6D7.08	958.196	820.979	1.52117	0.000274972	0.0159361	yes
SCO5032	Q9FBP5	pyridoxine biosynthesis protein	SCL2.13c	964.455	826.006	1.54061	0.000275176	0.0159356	yes
SCO5117	Q9F353	SsgB	SCL2.32	970.713	831.033	1.56005	0.00027538	0.0159351	yes
SCO5225	Q9K3C2	Lipoprotein	SCL11.13c	976.972	836.06	1.57949	0.000275584	0.0159346	yes
SCO5292	Q9XAE1	glycerophosphoryl diester phosphodiesterase	SCL11.21c	983.231	841.086	1.59893	0.000275788	0.0159341	yes
SCO5333	Q9ADD4	Siderophore interacting proteins	SCI41.07	989.49	846.113	1.61837	0.000275991	0.0159336	yes
SCO5367	Q9K4D8		SCI30A.28c	995.748	851.14	1.63781	0.000276195	0.0159332	yes
SCO5369	Q9K4D7	Stress-like protein	SCI8.21c.	1002.01	856.167	1.65725	0.000276399	0.0159327	yes
SCO5374	P0A2Z6		SCI7.25	1008.27	861.194	1.67669	0.000276603	0.0159322	yes
SCO5461	Q9L1E4	hypothetical protein	SCI7.30	1014.52	866.221	1.69613	0.000276807	0.0159317	yes
SCO5464	Q9L1E1	Putative secreted protein	SCI7.24c	1020.78	871.248	1.71557	0.000277011	0.0159312	yes
SCO5572	Q9ZBQ7	Putative secreted hydrolase	SC3C9.04	1027.04	876.275	1.73501	0.000277214	0.0159307	yes
SCO5632	O86767	Cell division protein FtsZ	ftsZ	1033.3	881.302	1.75445	0.000277418	0.0159302	yes
SCO5640	O86759	Transcriptional regulator	SC2C1A.01c	1039.56	886.329	1.77389	0.000277622	0.0159298	yes
SCO5746	O86806	Bacterioferritin (BFR) (EC 1 16 3 1)	bfr	1045.82	891.356	1.79333	0.000277826	0.0159293	yes
SCO5769	O50487	Quinolinate synthetase	SC6G10.36	1052.08	896.383	1.81277	0.00027803	0.0159288	yes
SCO5777	O50495	hypothetical protein	SC3H12.13c	1058.34	901.41	1.83221	0.000278233	0.0159283	yes
SCO5804	O69980	Hypothetical protein	SC1G2.13	1064.59	906.437	1.85165	0.000278437	0.0159278	yes
SCO5861	O54129	Putative membrane protein	SCC75A.16c	1070.85	911.464	1.87109	0.000278641	0.0159273	yes
SCO6005	O50499	Uncharacterized protein	SCC75A.17c	1077.11	916.49	1.89053	0.000278845	0.0159268	yes
SCO6120	Q9Z552	Hypothetical protein	SC7A8.32	1083.37	921.517	1.90997	0.000279049	0.0159264	yes
SCO6231	O86596	Putative membrane protein with acyltransferase domain	SC7A8.32c	1089.63	926.544	1.92941	0.000279253	0.0159259	yes
SCO6373	O86665	Putative ABC-transporter metal-binding lipoprotein	SCC121.09	1095.89	931.571	1.94885	0.000279456	0.0159254	yes
SCO6456	Q9ZBF7		SCC121.30c	1102.15	936.598	1.96829	0.00027966	0.0159249	yes
SCO6504	Q9ZC09	Metalloprotease	SCC117.03	1108.4	941.625	1.98773	0.000279864	0.0159244	yes
SCO6548	O86730	Iron/manganese superoxide dismutases	SC8E4A.04	1114.66	946.652	2.00717	0.000280068	0.0159239	yes
SCO6931	Q9KYL0		SCC61A.21	1120.92	951.679	2.02661	0.000280272	0.0159235	yes
SCO6983	Q9KZG9	ChpA	SCC46.01c	1127.18	956.706	2.04605	0.000280475	0.015923	yes
SCO7021	Q9L034	RdlA	SCC46.03c	1133.44	961.733	2.06549	0.000280679	0.0159225	yes
SCO7028	Q9L027	RdlB	SCC46.05	1139.7	966.76	2.08493	0.000280883	0.015922	yes
SCO7180	Q9FC02	Secreted protein	SCC105.11	1145.96	971.787	2.10437	0.000281087	0.0159215	yes
SCO7210	Q9K475	Pyridoxal-dependent decarboxylase(Desferriosxamine biosynthesis)	SCC105.13	1152.22	976.814	2.12381	0.000281291	0.015921	yes
SCO7218	Q9K467	IucD. Lysine/ornithine N-monooxygenase (Desferriosxamine biosynthesis)	SCC105.14	1158.47	981.841	2.14325	0.000281495	0.0159205	yes
SCO7278	Q9X7S2	Putative sugar binding secreted protein	2SCC13.23	1164.73	986.868	2.16269	0.000281698	0.0159201	yes
SCO7314	Q9K4K0	Putative sporulation protein	2SCC13.33	1170.99	991.894	2.18213	0.000281902	0.0159196	yes
SCO7336	Q7AKD3		SCE6.16	1177.25	996.921	2.20157	0.000282106	0.0159191	yes
SCO7393	Q9L184	Putative membrane protein	cvnA13	1183.51	1001.95	2.22101	0.00028231	0.0159186	yes
SCO7399	Q9L178	ABC transporter ATP-binding protein	SCE99.04	1189.77	1006.98	2.24045	0.000282514	0.0159181	yes
SCO7400	Q9L177	phosphatase	SCE33.02c	1196.03	1012	2.25989	0.000282717	0.0159176	yes
SCO7427	Q9L132	hypothetical protein	SCBAC19G2.05c	1202.29	1017.03	2.27934	0.000282921	0.0159172	yes
SCO7434	Q9L126	putative peptide transporter	SCE25.49	1208.54	1022.06	2.29878	0.000283125	0.0159167	yes
SCO7449	Q9L166	Putative lipoprotein	SCE25.71	1214.8	1027.08	2.31822	0.000283329	0.0159162	yes
SCO7453	Q9L162	Putative secreted protein	SCE41.07c	1221.06	1032.11	2.33766	0.000283533	0.0159157	yes
SCO7481	Q93JB5	Putative deoR-family transcriptional regulator	SCE22.15c	1227.32	1037.14	2.3571	0.000283737	0.0159152	yes
SCO7511	Q93J08	ECF sigma factor	SCE94.08	1233.58	1042.16	2.37654	0.00028394	0.0159147	yes
SCO7697	Q7AKC6	hypothetical protein	SCE94.16c	1239.84	1047.19	2.39598	0.000284144	0.0159142	yes
SCO7751	Q9AJX9	hypothetical protein	SC66T3.19c	1246.1	1052.22	2.41542	0.000284348	0.0159138	yes

## Sheet: Significant wt 16h and wt 72h
Supplementary Table S1: Quantitative data of the FtsZ mutant transcriptome (collected from a 24-hour GYM solid culture) compared to the wild-type strain at 16 and 72 hours of growth on GYM cultures. Averaged transcript abundances (from two biological replicates) are presented as log2 (FtsZ mutant/Wt).
The SCO0954 transcript abundance is highlighted in yellow.
Transcripts showing significant differences (q-value lower or equal than 0.05) are shown.
SCO	PROTEIN	DESCRIPTION	Gene	log2 (wt 16h/ftsZ mutant)	log2 (wt 72h/ftsZ mutant)
SCO2633	O51917	Iron/manganese superoxide dismutases	SC8E4A.03	-7.07678	-5.3474
SCO2082	P45500	Cell division protein FtsZ	ftsZ	-5.15442	-3.63366
SCO2719	Q9L1J7	RdlB	SCC46.04	2.91273	-3.13798
SCO0999	Q7AKR0	Iron/manganese superoxide dismutases	2SCG2.12c	-2.51568	-2.67011
SCO0863	Q9RCU8	Uncharacterized iron-regulated membrane protein	SCM2.16c	-2.73788	-2.5538
SCO0257	Q9S2E3	Predicted metal-dependent hydrolase	SCF20.03	-3.87828	-2.32661
SCO0954	Q9RIV2	acetyltransferase	SCM11.09c	-1.90197	-1.74601
SCO2795	Q9F3I6	Putative sugar binding secreted protein	2SCC13.03	-2.05941	-1.58015
SCO4677	Q9L0G5	Histidine kinase-like ATPases antagonistic regulator of sigma(F).	SCD31.02c	2.40791	0.806938
SCO4873	Q9EWD4	hypothetical protein	SCK20.14c	3.08499	1.49907
SCO5032	Q9FBP5	Alkyl hydroperoxide reductase	ahpC	-3.13686	1.54061
SCO1293	Q93IX7	putative acetyltransferase	SCBAC36F5.04	2.58386	1.55404
SCO3064	Q9KZ81	putative peptide transporter	SCE25.05	-2.38964	1.59043
SCO1897	Q9X9X5		SCI7.15	2.624	1.6714
SCO4875	Q8CJS5	sugar transferase	2SCK8.01	2.81482	1.72978
SCO5640	O86759	Hypothetical protein	SC6A9.27	-3.51507	1.77389
SCO5746	O86806		SC7C7.01	4.15744	1.79333
SCO2879	Q9KZS2	Putative membrane protein	cvnA12	2.86453	1.84086
SCO3969	Q93J37	putative ATP/GTP-binding protein	SCBAC25E3.06c	2.91413	1.87144
SCO4879	Q9AK47		2SCK8.05	2.34688	1.96049
SCO6456	Q9ZBF7	Putative hydrolytic protein	SC9B5.23c	2.60412	1.96829
SCO6504	Q9ZC09	hypothetical protein	SC1E6.13	5.20843	1.98773
SCO0641	Q8CK50	tellurium resistance protein	SCF56.25	-2.7745	2.04468
SCO7180	Q9FC02		SC8A11.08c		2.10437
SCO7278	Q9X7S2	putative RNA polymerase sigma factor sigL	SC5H1.14	3.11824	2.16269
SCO7314	Q9K4K0		SC5F8.24	6.39313	2.18213
SCO4880	Q9AK46	Putative transferase with CMP-N-acetylneuraminic acid synthetase domain: cd02513	2SCK8.06	3.29927	2.1912
SCO2205	Q9KZ29	hypothetical protein	SC3H12.13c	2.19006	2.26505
SCO3990	Q93J17	hypothetical protein	SCBAC25E3.27c	2.53664	2.28018
SCO7434	Q9L126	Lipoprotein	SC6D11.30	3.81316	2.29878
SCO7511	Q93J08	Glyceraldehyde 3-phosphate dehydrogenase	gap2	3.31419	2.37654
SCO7697	Q7AKC6		SC1A4.05	3.33644	2.39598
SCO1968	Q93JJ3	Putative secreted hydrolase	SC3C9.03	2.01225	2.40752
SCO4881	Q9AK45	Putative polysaccharide biosynthesis related protein	2SCK8.07	3.95169	2.42191
SCO4882	Q9AK44		2SCK8.08	2.03152	2.65262
SCO0698	Q9L2K6		SCF42.08c	3.73906	2.70359
SCO3790	Q9F2J1	Uncharacterized protein	SCH63.37c	2.21551	2.83589
SCO4917	Q9EWV2	Purine nucleoside phosphorylase	SCK13.09c	-3.0744	2.88333
SCO1565	Q8CJI8	glycerophosphoryl diester phosphodiesterase	SCL11.21c	2.17195	2.97906
SCO4228	Q8CJU3	Phosphate-specific transport system accessory protein PhoU	2SCD46.42c	2.78899	3.11892
SCO0985	Q93J59	5-methyltetrahydropteroyltriglutamate--homocysteine methyltransferase (EC 2 1 1 14)	metE	2.3443	3.29646
SCO1902	Q9X9X0	hypothetical protein	SCI7.20	2.8653	3.50627
SCO2878	Q9KZS3		SCE6.15	3.21965	3.68734
SCO4139	Q9KZW2	Phosphate import ATP-binding protein PstB (EC 3 6 3 27) (ABC phosphate transporter) (Phosphate-transporting ATPase)	pstB	2.74436	3.77987
SCO1557	Q9L1C5	Lipoprotein	SCL11.13c	-3.11611	4.03059
SCO4141	Q9KZW0		pstC	2.93944	4.09393
SCO4253	Q9L0N8	Phage tail sheath protein	SCD8A.26c	2.80133	4.80387
SCO4256	Q9L0N5	Hypothetical protein	SCD8A.29	2.92447	5.28529
SCO4257	Q9L0N4	putative hydrolytic protein	SCD8A.30	2.74658	5.52599
SCO4142	Q9KZV9	PstS regulatory protein	pstS	3.16849	6.36831
SCO0837	Q9XA88		SCF43A.27c		NA
