# Supplementary material for: Peptidoglycan-reshuffling proteins SCO0954, SCO1758, SCO4439, and SCO4440 modulate the formation of wall-deficient cells in Streptomyces coelicolor under hyperosmotic sucrose stress
Source: Sci Rep. 2025 Sep 1;15:32112. doi: 10.1038/s41598-025-15457-z (PMC12402492; doi:10.1038/s41598-025-15457-z)
Supplement: Supplementary file 2 — Supplementary Table S2 [file 41598_2025_15457_MOESM2_ESM.xlsx]

## Sheet: 321 gene_result
Supplementary Table S2. Bacterial proteins containing GOLPH3 domains identified in the NCBI Gene database (search conducted on 15 February 2023).
Streptomyces
Other actinomycetes
tax_id	Org_name	GeneID	description
42234	Streptomyces acidiscabies	69805483	GPP34 family phosphoprotein
42234	Streptomyces acidiscabies	69804700	GPP34 family phosphoprotein
42234	Streptomyces acidiscabies	67397946	GPP34 family phosphoprotein
42234	Streptomyces acidiscabies	67394522	GPP34 family phosphoprotein
1116232	Streptomyces acidiscabies 84-104	33086343	GPP34 family phosphoprotein
1116232	Streptomyces acidiscabies 84-104	33082711	GPP34 family phosphoprotein
1886	Streptomyces albidoflavus	23385257	GPP34 family phosphoprotein
1886	Streptomyces albidoflavus	57982293	GPP34 family phosphoprotein
1886	Streptomyces albidoflavus	31258923	GPP34 family phosphoprotein
68570	Streptomyces albulus	77088496	GPP34 family phosphoprotein
68570	Streptomyces albulus	77085594	GPP34 family phosphoprotein
68570	Streptomyces albulus	32400991	GPP34 family phosphoprotein
68570	Streptomyces albulus	32395591	GPP34 family phosphoprotein
68570	Streptomyces albulus	32393353	GPP34 family phosphoprotein
1888	Streptomyces albus	75183059	GPP34 family phosphoprotein
1888	Streptomyces albus	58474358	GPP34 family phosphoprotein
337066	Streptomyces albus subsp. chlorinus	57927752	GPP34 family phosphoprotein
337066	Streptomyces albus subsp. chlorinus	57925273	GPP34 family phosphoprotein
1892	Streptomyces anulatus	69878293	GPP34 family phosphoprotein
1892	Streptomyces anulatus	69876484	GPP34 family phosphoprotein
1892	Streptomyces anulatus	69875027	GPP34 family phosphoprotein
1892	Streptomyces anulatus	69877012	GPP34 family phosphoprotein
1892	Streptomyces anulatus	66957309	GPP34 family phosphoprotein
1892	Streptomyces anulatus	66954970	GPP34 family phosphoprotein
1892	Streptomyces anulatus	66954301	GPP34 family phosphoprotein
1892	Streptomyces anulatus	66954116	GPP34 family phosphoprotein
1892	Streptomyces anulatus	65915226	GPP34 family phosphoprotein
1892	Streptomyces anulatus	65912271	GPP34 family phosphoprotein
1892	Streptomyces anulatus	65910742	GPP34 family phosphoprotein
1892	Streptomyces anulatus	65910232	GPP34 family phosphoprotein
1892	Streptomyces anulatus	65908983	GPP34 family phosphoprotein
75293	Streptomyces autolyticus	34073520	GPP34 family phosphoprotein
75293	Streptomyces autolyticus	34070527	GPP34 family phosphoprotein
227882	Streptomyces avermitilis MA-4680	1214760	hypothetical protein
67351	Streptomyces californicus	63982012	GPP34 family phosphoprotein
67351	Streptomyces californicus	63980588	GPP34 family phosphoprotein
67351	Streptomyces californicus	63980069	GPP34 family phosphoprotein
67351	Streptomyces californicus	63978834	GPP34 family phosphoprotein
67351	Streptomyces californicus	62819552	GPP34 family phosphoprotein
67351	Streptomyces californicus	62817571	GPP34 family phosphoprotein
67351	Streptomyces californicus	62816605	GPP34 family phosphoprotein
67351	Streptomyces californicus	62814785	GPP34 family phosphoprotein
2746961	Streptomyces caniscabiei	72376733	GPP34 family phosphoprotein
2746961	Streptomyces caniscabiei	72373158	GPP34 family phosphoprotein
1901	Streptomyces clavuligerus	61470409	GPP34 family phosphoprotein
1901	Streptomyces clavuligerus	60426865	GPP34 family phosphoprotein
1902	Streptomyces coelicolor	57951589	GPP34 family phosphoprotein
1902	Streptomyces coelicolor	57951333	GPP34 family phosphoprotein
1902	Streptomyces coelicolor	57951031	GPP34 family phosphoprotein
1904	Streptomyces cyaneus	51241449	GPP34 family phosphoprotein
1303692	Streptomyces fulvissimus DSM 40593	15405895	GPP34 domain containing protein
1303692	Streptomyces fulvissimus DSM 40593	15404161	GPP34 domain containing protein
1303692	Streptomyces fulvissimus DSM 40593	15403093	GPP34 domain containing protein
1303692	Streptomyces fulvissimus DSM 40593	15402651	GPP34 domain-containing protein
1303692	Streptomyces fulvissimus DSM 40593	15402145	GPP34 domain-containing protein
68203	Streptomyces fungicidicus	50593925	GPP34 family phosphoprotein
68203	Streptomyces fungicidicus	39466768	GPP34 family phosphoprotein
1907	Streptomyces glaucescens	33987821	GPP34 family phosphoprotein
68214	Streptomyces griseochromogenes	34061397	GPP34 family phosphoprotein
68214	Streptomyces griseochromogenes	34060855	GPP34 family phosphoprotein
68214	Streptomyces griseochromogenes	34057584	GPP34 family phosphoprotein
68214	Streptomyces griseochromogenes	34054674	GPP34 family phosphoprotein
1943	Streptomyces griseoruber	32317888	GPP34 family phosphoprotein
1943	Streptomyces griseoruber	32314433	GPP34 family phosphoprotein
1911	Streptomyces griseus	57885238	GPP34 family phosphoprotein
1911	Streptomyces griseus	57884040	GPP34 family phosphoprotein
1911	Streptomyces griseus	57884022	GPP34 family phosphoprotein
1911	Streptomyces griseus	57883481	GPP34 family phosphoprotein
1911	Streptomyces griseus	57882144	GPP34 family phosphoprotein
455632	Streptomyces griseus subsp. griseus NBRC 13350	6215111	GPP34 family phosphoprotein
455632	Streptomyces griseus subsp. griseus NBRC 13350	6212423	GPP34 family phosphoprotein
455632	Streptomyces griseus subsp. griseus NBRC 13350	6211835	GPP34 family phosphoprotein
455632	Streptomyces griseus subsp. griseus NBRC 13350	6209042	GPP34 family phosphoprotein
457427	Streptomyces himastatinicus ATCC 53653	36794461	GPP34 family phosphoprotein
457427	Streptomyces himastatinicus ATCC 53653	36790085	GPP34 family phosphoprotein
457427	Streptomyces himastatinicus ATCC 53653	36788338	GPP34 family phosphoprotein
1912	Streptomyces hygroscopicus	57831087	GPP34 family phosphoprotein
1912	Streptomyces hygroscopicus	57827528	GPP34 family phosphoprotein
1912	Streptomyces hygroscopicus	57825812	GPP34 family phosphoprotein
68042	Streptomyces hygroscopicus subsp. hygroscopicus	58437283	GPP34 family phosphoprotein
68042	Streptomyces hygroscopicus subsp. hygroscopicus	58435442	GPP34 family phosphoprotein
68042	Streptomyces hygroscopicus subsp. hygroscopicus	58430506	GPP34 family phosphoprotein
576784	Streptomyces iranensis	32474184	GPP34 family phosphoprotein
576784	Streptomyces iranensis	32467385	GPP34 family phosphoprotein
576784	Streptomyces iranensis	32467227	GPP34 family phosphoprotein
576784	Streptomyces iranensis	32465937	GPP34 family phosphoprotein
576784	Streptomyces iranensis	32464620	GPP34 family phosphoprotein
68223	Streptomyces katrae	43568848	GPP34 family phosphoprotein
1437453	Streptomyces leeuwenhoekii	34413030	GPP34 family phosphoprotein
1437453	Streptomyces leeuwenhoekii	34411240	GPP34 family phosphoprotein
457428	Streptomyces lividans TK24	29662218	GPP34 family phosphoprotein
457428	Streptomyces lividans TK24	29660446	GPP34 family phosphoprotein
1535768	Streptomyces lunaelactis	55658543	GPP34 family phosphoprotein
1535768	Streptomyces lunaelactis	55658210	GPP34 family phosphoprotein
1535768	Streptomyces lunaelactis	55656945	GPP34 family phosphoprotein
1535768	Streptomyces lunaelactis	57805271	GPP34 family phosphoprotein
1535768	Streptomyces lunaelactis	57803589	GPP34 family phosphoprotein
1535768	Streptomyces lunaelactis	57803259	GPP34 family phosphoprotein
47763	Streptomyces lydicus	32343136	GPP34 family phosphoprotein
47763	Streptomyces lydicus	32342923	GPP34 family phosphoprotein
47763	Streptomyces lydicus	32339307	GPP34 family phosphoprotein
47763	Streptomyces lydicus	32337836	GPP34 family phosphoprotein
47763	Streptomyces lydicus	32334454	GPP34 family phosphoprotein
47763	Streptomyces lydicus	32331054	GPP34 family phosphoprotein
67327	Streptomyces melanosporofaciens	35787901	GPP34 family phosphoprotein
67327	Streptomyces melanosporofaciens	35785960	GPP34 family phosphoprotein
1240678	Streptomyces natalensis ATCC 27448	32554267	GPP34 family phosphoprotein
1240678	Streptomyces natalensis ATCC 27448	32553970	GPP34 family phosphoprotein
1240678	Streptomyces natalensis ATCC 27448	32549564	GPP34 family phosphoprotein
1240678	Streptomyces natalensis ATCC 27448	32549423	GPP34 family phosphoprotein
1240678	Streptomyces natalensis ATCC 27448	32553648	GPP34 family phosphoprotein
316284	Streptomyces noursei ATCC 11455	34164070	GPP34 family phosphoprotein
316284	Streptomyces noursei ATCC 11455	34158463	GPP34 family phosphoprotein
47716	Streptomyces olivaceus	69762751	GPP34 family phosphoprotein
47716	Streptomyces olivaceus	69762690	GPP34 family phosphoprotein
47716	Streptomyces olivaceus	67632757	GPP34 family phosphoprotein
47716	Streptomyces olivaceus	67632122	GPP34 family phosphoprotein
47716	Streptomyces olivaceus	67631440	GPP34 family phosphoprotein
1963	Streptomyces olivochromogenes	34820759	GPP34 family phosphoprotein
1963	Streptomyces olivochromogenes	34820609	GPP34 family phosphoprotein
1963	Streptomyces olivochromogenes	34817065	GPP34 family phosphoprotein
1963	Streptomyces olivochromogenes	34816641	GPP34 family phosphoprotein
1343740	Streptomyces rapamycinicus NRRL 5491	51557747	GPP34 family phosphoprotein
67356	Streptomyces resistomycificus	32389547	GPP34 family phosphoprotein
67356	Streptomyces resistomycificus	32389297	GPP34 family phosphoprotein
67356	Streptomyces resistomycificus	32388310	GPP34 family phosphoprotein
67356	Streptomyces resistomycificus	32387057	GPP34 family phosphoprotein
1926	Streptomyces reticuli	31265680	GPP34 family phosphoprotein
1926	Streptomyces reticuli	31264048	GPP34 family phosphoprotein
1927	Streptomyces rimosus	57902989	GPP34 family phosphoprotein
1927	Streptomyces rimosus	57899705	GPP34 family phosphoprotein
1927	Streptomyces rimosus	57899475	GPP34 family phosphoprotein
1265868	Streptomyces rimosus subsp. rimosus ATCC 10970	66852561	GPP34 family phosphoprotein
1265868	Streptomyces rimosus subsp. rimosus ATCC 10970	66856064	GPP34 family phosphoprotein
1265868	Streptomyces rimosus subsp. rimosus ATCC 10970	66855837	GPP34 family phosphoprotein
1928	Streptomyces rochei	40913503	GPP34 family phosphoprotein
1928	Streptomyces rochei	40912087	GPP34 family phosphoprotein
1352936	Streptomyces roseochromogenus subsp. oscitans DS 12.976	33116846	GPP34 family phosphoprotein
1352936	Streptomyces roseochromogenus subsp. oscitans DS 12.976	33115256	GPP34 family phosphoprotein
285473	Streptomyces rubrolavendulae	33064653	GPP34 family phosphoprotein
285473	Streptomyces rubrolavendulae	33065037	hypothetical protein
680198	Streptomyces scabiei 87.22	24313327	GPP34 family phosphoprotein
73044	Streptomyces seoulensis	33043979	GPP34 family phosphoprotein
73044	Streptomyces seoulensis	33044440	hypothetical protein
1519489	Streptomyces sp. AS58	32595132	GPP34 family phosphoprotein
1519489	Streptomyces sp. AS58	32592015	GPP34 family phosphoprotein
1703944	Streptomyces sp. CB02400	30849894	GPP34 family phosphoprotein
1703920	Streptomyces sp. CB02488	32604650	GPP34 family phosphoprotein
1703920	Streptomyces sp. CB02488	32600904	GPP34 family phosphoprotein
1703920	Streptomyces sp. CB02488	32597966	GPP34 family phosphoprotein
1703920	Streptomyces sp. CB02488	32599604	GPP34 family phosphoprotein
1120523	Streptomyces sp. MJM8645	31282300	GPP34 family phosphoprotein
1120523	Streptomyces sp. MJM8645	31279260	GPP34 family phosphoprotein
1849967	Streptomyces sp. SAT1	32630384	GPP34 family phosphoprotein
1849967	Streptomyces sp. SAT1	32630001	GPP34 family phosphoprotein
1849967	Streptomyces sp. SAT1	32628761	GPP34 family phosphoprotein
36818	Streptomyces subrutilus	51853367	GPP34 family phosphoprotein
36818	Streptomyces subrutilus	51851197	GPP34 family phosphoprotein
36818	Streptomyces subrutilus	51847471	GPP34 family phosphoprotein
1306406	Streptomyces thermolilacinus SPC6	34405305	GPP34 family phosphoprotein
1306406	Streptomyces thermolilacinus SPC6	34402160	GPP34 family phosphoprotein
54571	Streptomyces venezuelae	69869102	GPP34 family phosphoprotein
54571	Streptomyces venezuelae	69865194	GPP34 family phosphoprotein
54571	Streptomyces venezuelae	69869003	GPP34 family phosphoprotein
54571	Streptomyces venezuelae	61491554	GPP34 family phosphoprotein
54571	Streptomyces venezuelae	61491458	GPP34 family phosphoprotein
54571	Streptomyces venezuelae	61487719	GPP34 family phosphoprotein
54571	Streptomyces venezuelae	34040507	GPP34 family phosphoprotein
54571	Streptomyces venezuelae	34040432	GPP34 family phosphoprotein
953739	Streptomyces venezuelae ATCC 10712	28674923	GPP34 family phosphoprotein
953739	Streptomyces venezuelae ATCC 10712	28670995	GPP34 family phosphoprotein
1935	Streptomyces violaceoruber	48495538	GPP34 family phosphoprotein
1935	Streptomyces violaceoruber	48492357	GPP34 family phosphoprotein
653045	Streptomyces violaceusniger Tu 4113	32487134	GPP34 family phosphoprotein
653045	Streptomyces violaceusniger Tu 4113	32480533	GPP34 family phosphoprotein
653045	Streptomyces violaceusniger Tu 4113	32480415	GPP34 family phosphoprotein
1961	Streptomyces virginiae	23224510	GPP34 family phosphoprotein
1961	Streptomyces virginiae	23223824	GPP34 family phosphoprotein
1961	Streptomyces virginiae	23222855	GPP34 family phosphoprotein
1961	Streptomyces virginiae	23221909	GPP34 family phosphoprotein
48665	Streptomyces viridifaciens	32354518	GPP34 family phosphoprotein
566461	Streptomyces viridosporus ATCC 14672	29707456	GPP34 family phosphoprotein
1196353	Streptomyces wuyuanensis	40827749	GPP34 family phosphoprotein
114977	[Mycobacterium] acapulcensis	34089419	GPP34 family phosphoprotein
1993	Actinomadura madurae	73570670	GPP34 family phosphoprotein
1655	Actinomyces naeslundii	64256310	GPP34 family phosphoprotein
1655	Actinomyces naeslundii	56262692	GPP34 family phosphoprotein
544580	Actinomyces oris	64214062	GPP34 family phosphoprotein
544580	Actinomyces oris	66233612	GPP34 family phosphoprotein
544580	Actinomyces oris	60660768	GPP34 family phosphoprotein
33889	Brevibacterium casei	61004405	GPP34 family phosphoprotein
33889	Brevibacterium casei	61003887	GPP34 family phosphoprotein
1255625	Brevibacterium casei CIP 102111	59657763	GPP34 family phosphoprotein
1255625	Brevibacterium casei CIP 102111	59659892	GPP34 family phosphoprotein
1710	Cellulosimicrobium cellulans	66333149	GPP34 family phosphoprotein
1710	Cellulosimicrobium cellulans	66332675	GPP34 family phosphoprotein
1710	Cellulosimicrobium cellulans	60913314	GPP34 family phosphoprotein
1710	Cellulosimicrobium cellulans	56861135	GPP34 family phosphoprotein
903523	Cellulosimicrobium cellulans J1	58175871	GPP34 family phosphoprotein
935839	Cellulosimicrobium cellulans J36	32510175	GPP34 family phosphoprotein
670052	Cryobacterium arcticum	43175712	GPP34 family phosphoprotein
138532	Curtobacterium flaccumfaciens pv. flaccumfaciens	64005213	GPP34 family phosphoprotein
138532	Curtobacterium flaccumfaciens pv. flaccumfaciens	58569365	GPP34 family phosphoprotein
1274	Dermacoccus nishinomiyaensis	41841974	GPP34 family phosphoprotein
1274	Dermacoccus nishinomiyaensis	62491622	GPP34 family phosphoprotein
1736308	Frigoribacterium sp. Leaf254	31952451	GPP34 family phosphoprotein
1216975	Glutamicibacter mysorens NBRC 103060	43143515	GPP34 family phosphoprotein
37929	Glutamicibacter nicotianae	49722562	GPP34 family phosphoprotein
2055	Gordonia terrae	72178616	GPP34 family phosphoprotein
262209	Janibacter melonis	59163073	GPP34 family phosphoprotein
1894	Kitasatospora aureofaciens	33981535	GPP34 family phosphoprotein
67352	Kitasatospora purpeofusca	32377999	GPP34 family phosphoprotein
1223527	Microbacterium hydrocarbonoxydans NBRC 103074	32039592	GPP34 family phosphoprotein
1270	Micrococcus luteus	67422741	GPP34 family phosphoprotein
465515	Micrococcus luteus NCTC 2665	7986643	GPP34 family phosphoprotein
261654	Micromonospora auratinigra	43383350	GPP34 family phosphoprotein
261654	Micromonospora auratinigra	43382636	GPP34 family phosphoprotein
261654	Micromonospora auratinigra	43379400	GPP34 family phosphoprotein
47854	Micromonospora chersina	43279858	GPP34 family phosphoprotein
709881	Micromonospora cremea	40895121	GPP34 family phosphoprotein
299146	Micromonospora narathiwatensis	43377559	GPP34 family phosphoprotein
299146	Micromonospora narathiwatensis	43376907	GPP34 family phosphoprotein
299146	Micromonospora narathiwatensis	43373848	GPP34 family phosphoprotein
299146	Micromonospora narathiwatensis	43373272	GPP34 family phosphoprotein
1772278	Mycobacterium sp. GA-1331	27921232	GPP34 family phosphoprotein
189918	Mycobacterium sp. KMS	32421540	GPP34 family phosphoprotein
36809	Mycobacteroides abscessus	66971585	GPP34 family phosphoprotein
36809	Mycobacteroides abscessus	57081012	GPP34 family phosphoprotein
1091046	Mycobacteroides abscessus subsp. bolletii BD	49473524	GPP34 family phosphoprotein
1460372	Mycobacteroides chelonae CCUG 47445	31678732	GPP34 family phosphoprotein
948102	Mycobacteroides franklinii	57165981	GPP34 family phosphoprotein
948102	Mycobacteroides franklinii	43458554	GPP34 family phosphoprotein
83262	Mycobacteroides immunogenum	45763548	GPP34 family phosphoprotein
404941	Mycobacteroides salmoniphilum	61160689	GPP34 family phosphoprotein
404941	Mycobacteroides salmoniphilum	34200263	GPP34 family phosphoprotein
451644	Mycolicibacterium conceptionense	44298597	GPP34 family phosphoprotein
451644	Mycolicibacterium conceptionense	58337610	GPP34 family phosphoprotein
126673	Mycolicibacterium doricum	34099540	GPP34 family phosphoprotein
1766	Mycolicibacterium fortuitum	29425796	GPP34 family phosphoprotein
1766	Mycolicibacterium fortuitum	57188302	GPP34 family phosphoprotein
1226753	Mycolicibacterium mucogenicum DSM 44124	76724290	GPP34 family phosphoprotein
1795	Mycolicibacterium neoaurum	71064309	GPP34 family phosphoprotein
1771	Mycolicibacterium phlei	74304500	GPP34 family phosphoprotein
1772	Mycolicibacterium smegmatis	66736578	GPP34 family phosphoprotein
1772	Mycolicibacterium smegmatis	45746590	GPP34 family phosphoprotein
1415166	Nocardia nova SH22a	60003866	GPP34 family phosphoprotein
43767	Prescottella equi	57576700	GPP34 family phosphoprotein
1744	Propionibacterium freudenreichii	61223065	GPP34 family phosphoprotein
452863	Pseudarthrobacter chlorophenolicus A6	32449992	GPP34 family phosphoprotein
255205	Pseudoclavibacter helvolus	36014695	GPP34 family phosphoprotein
255205	Pseudoclavibacter helvolus	36014297	GPP34 family phosphoprotein
1833	Rhodococcus erythropolis	61555370	GPP34 family phosphoprotein
234621	Rhodococcus erythropolis PR4	7711636	GPP34 family phosphoprotein
1289591	Rhodococcus erythropolis R138	57483777	GPP34 family phosphoprotein
1443892	Rhodococcus fascians 05-561-1	61568447	GPP34 family phosphoprotein
1443894	Rhodococcus fascians A25f	57529900	GPP34 family phosphoprotein
1051973	Rhodococcus fascians D188	29796984	GPP34 family phosphoprotein
1219015	Rhodococcus fascians NBRC 12155 = LMG 3623	23275932	phosphoprotein 3 (GPP34)
685727	Rhodococcus hoagii 103S	75209304	GPP34 family phosphoprotein
685727	Rhodococcus hoagii 103S	32492929	phosphoprotein 3 (GPP34)
1165867	Rhodococcus imtechensis RKJ300 = JCM 13270	65776966	GPP34 family phosphoprotein
398843	Rhodococcus kyotonensis	43167883	GPP34 family phosphoprotein
37919	Rhodococcus opacus	66784452	GPP34 family phosphoprotein
37919	Rhodococcus opacus	65795609	GPP34 family phosphoprotein
37919	Rhodococcus opacus	57598288	GPP34 family phosphoprotein
543736	Rhodococcus opacus PD630	69889314	GPP34 family phosphoprotein
103816	Rhodococcus pyridinivorans	65879140	GPP34 family phosphoprotein
103816	Rhodococcus pyridinivorans	57631190	GPP34 family phosphoprotein
1435356	Rhodococcus pyridinivorans SB3094	29937698	GPP34 family phosphoprotein
334542	Rhodococcus qingshengii	65784949	GPP34 family phosphoprotein
1829	Rhodococcus rhodochrous	66793667	GPP34 family phosphoprotein
1829	Rhodococcus rhodochrous	57523560	GPP34 family phosphoprotein
1829	Rhodococcus rhodochrous	47967719	GPP34 family phosphoprotein
391037	Salinispora arenicola CNS-205	5705212	GPP34 family phosphoprotein
391037	Salinispora arenicola CNS-205	5703429	GPP34 family phosphoprotein
999546	Salinispora arenicola DSM 45545	67459267	GPP34 family phosphoprotein
999546	Salinispora arenicola DSM 45545	67456523	GPP34 family phosphoprotein
999546	Salinispora arenicola DSM 45545	67455279	GPP34 family phosphoprotein
999542	Salinispora pacifica DSM 45543 = CNS-863	45521321	GPP34 family phosphoprotein
999543	Salinispora pacifica DSM 45544	61446334	GPP34 family phosphoprotein
999543	Salinispora pacifica DSM 45544	61442572	GPP34 family phosphoprotein
1050198	Salinispora pacifica DSM 45546 = CNT-133	66782999	GPP34 family phosphoprotein
1050198	Salinispora pacifica DSM 45546 = CNT-133	66781688	GPP34 family phosphoprotein
369723	Salinispora tropica CNB-440	23570434	GPP34 family phosphoprotein
1137249	Salinispora tropica CNS197	58489307	GPP34 family phosphoprotein
79880	Alkalihalobacillus clausii	61572348	GPP34 family phosphoprotein
148814	Apilactobacillus kunkeei	66349483	GPP34 family phosphoprotein
1423768	Apilactobacillus kunkeei DSM 12361 = ATCC 700308	61272349	GPP34 family phosphoprotein
1899430	Apilactobacillus micheneri	58108284	GPP34 family phosphoprotein
1899430	Apilactobacillus micheneri	62347540	GPP34 family phosphoprotein
66692	Bacillus clausii KSM-K16	34045586	GPP34 family phosphoprotein
279826	Bacillus foraminis	39471477	GPP34 family phosphoprotein
2026187	Bacillus pacificus	69531161	GPP34 family phosphoprotein
527000	Bacillus pseudomycoides DSM 12442	34217919	GPP34 family phosphoprotein
936140	Companilactobacillus farciminis KCTC 3681 = DSM 20184	75688145	GPP34 family phosphoprotein
2801452	Companilactobacillus kimchii	58465568	GPP34 family phosphoprotein
756499	Desulfitobacterium dehalogenans ATCC 51507	13118032	hypothetical protein
871963	Desulfitobacterium dichloroeliminans LMG P-21439	14281134	hypothetical protein
1432052	Eisenbergiella tayi	31716310	GPP34 family phosphoprotein
33945	Enterococcus avium	69568009	GPP34 family phosphoprotein
33945	Enterococcus avium	58244227	GPP34 family phosphoprotein
1140002	Enterococcus avium ATCC 14025	31921741	GPP34 family phosphoprotein
71451	Enterococcus malodoratus	77442109	GPP34 family phosphoprotein
53442	Eubacterium callanderi	68363217	GPP34 family phosphoprotein
290055	Faecalicatena fissicatena	68395124	GPP34 family phosphoprotein
1173025	Geitlerinema sp. PCC 7407	14137868	hypothetical protein
658086	Lachnospiraceae bacterium 3_1_57FAA_CT1	29725048	hypothetical protein
1071400	Lactobacillus buchneri subsp. silagei CD034	34323307	GPP34 family phosphoprotein
148814	Lactobacillus kunkeei	57020330	GPP34 family phosphoprotein
152331	Lactobacillus parabuchneri	57016774	GPP34 family phosphoprotein
1581	Lentilactobacillus buchneri	72461564	GPP34 family phosphoprotein
1581	Lentilactobacillus buchneri	61292812	GPP34 family phosphoprotein
1588	Lentilactobacillus hilgardii	69057679	GPP34 family phosphoprotein
1588	Lentilactobacillus hilgardii	69645523	GPP34 family phosphoprotein
33962	Lentilactobacillus kefiri	71566370	GPP34 family phosphoprotein
152331	Lentilactobacillus parabuchneri	69802249	GPP34 family phosphoprotein
152331	Lentilactobacillus parabuchneri	32411848	GPP34 family phosphoprotein
66712	Propionibacterium freudenreichii subsp. freudenreichii	29490579	GPP34 family phosphoprotein
82654	Pseudanabaena sp. PCC 7367	14131519	hypothetical protein
321846	Pseudomonas simiae	45621300	helix-turn-helix domain-containing protein
290335	Tetragenococcus koreensis	69985501	GPP34 family phosphoprotein
